# Supplementary material for: Ferroptosis-Related Long Non-Coding RNA signature predicts the prognosis of Head and neck squamous cell carcinoma
Source: Int J Biol Sci. 2021 Jan 31;17(3):702–11. doi: 10.7150/ijbs.55552 (PMC7975700; doi:10.7150/ijbs.55552)
Supplement: Supplementary file 1 — Supplementary tables. [file ijbsv17p0702s1.xlsx]

## Sheet: Table S1
Driver
Symbol	Name	HGNC_ID	Evidence	Test method	Test in	Test setting	Pathway	Confidence	Caution	Protein encoded	UniProtKB	PMID	Remark
RPL8	Ribosomal protein L8	HGNC:10368	Required in erastin-induced ferroptosis. Silencing of it conferred against erastin-induced ferroptosis.	shRNA screening, qPCR, gene silencing	Human	NRAS mutant HT-1080 fibrosarcoma cells; KRAS mutant Calu-1 non small cell lung cancer cell	RPL8 :+: Ferroptosis	Validated	_NA_	60S ribosomal protein L8	P62917 (RL8_HUMAN)	22632970	_NA_
IREB2	Iron response element binding protein 2	HGNC:6115	Required in erastin-induced ferroptosis. Silencing of it conferred against erastin-induced ferroptosis.	shRNA screening, qPCR, gene silencing	Human	NRAS mutant HT-1080 fibrosarcoma cells; KRAS mutant Calu-1 non small cell lung cancer cell	IREB2 :+: Ferroptosis	Validated	_NA_	Iron-responsive element-binding protein 2	P48200 (IREB2_HUMAN)	22632970	_NA_
ATP5MC3	ATP synthase membrane subunit c locus 3	HGNC:843	Required in erastin-induced ferroptosis. Silencing of it conferred against erastin-induced ferroptosis.	shRNA screening, qPCR, gene silencing	Human	NRAS mutant HT-1080 fibrosarcoma cells; KRAS mutant Calu-1 non small cell lung cancer cell	ATP5MC3 :+: Ferroptosis	Validated	_NA_	ATP synthase F(0) complex subunit C3	P48201 (AT5G3_HUMAN)	22632970	ATP5G3 in article
CS	Citrate synthase	HGNC:2422	Required in erastin-induced ferroptosis. Silencing of it conferred against erastin-induced ferroptosis.	shRNA screening, qPCR, gene silencing	Human	NRAS mutant HT-1080 fibrosarcoma cells; KRAS mutant Calu-1 non small cell lung cancer cell	CS :+: Ferroptosis	Validated	_NA_	Citrate synthase	O75390 (CISY_HUMAN)	22632970	_NA_
EMC2	ER membrane protein complex subunit 2	HGNC:28963	Required in erastin-induced ferroptosis. Silencing of it conferred against erastin-induced ferroptosis.	shRNA screening, qPCR, gene silencing	Human	NRAS mutant HT-1080 fibrosarcoma cells; KRAS mutant Calu-1 non small cell lung cancer cell	EMC2 :+: Ferroptosis	Validated	_NA_	ER membrane protein complex subunit 2	Q15006 (EMC2_HUMAN)	22632970	TTC35 in article
ACSF2	Acyl-CoA synthetase family member 2	HGNC:26101	Required in erastin-induced ferroptosis. Silencing of it conferred against erastin-induced ferroptosis.	shRNA screening, qPCR, gene silencing	Human	NRAS mutant HT-1080 fibrosarcoma cells; KRAS mutant Calu-1 non small cell lung cancer cell	ACSF2 :+: Ferroptosis	Validated	_NA_	Medium-chain acyl-CoA ligase ACSF2	Q96CM8 (ACSF2_HUMAN)	22632970	_NA_
NOX1	Nicotinamide adenine dinucleotide phosphate (NADPH) oxidase (NOX) 1	HGNC:7889	Suppresses erastin-induced ferroptosis when inhibited by inhibitor.	Inhibition test by diphenylene iodonium (DPI) and GKT137831.	Human	KRAS mutant Calu-1 non small cell lung cancer cell	NOX1 :+: Ferroptosis	Deduced	The presented inhibition study is not sufficient to confirm its role in ferroptosis.	NADPH oxidase 1	Q9Y5S8 (NOX1_HUMAN)	22632970	_NA_
CYBB	Cytochrome b-245 beta chain	HGNC:2578	Suppresses erastin-induced ferroptosis when inhibited by inhibitor.	Inhibition test by diphenylene iodonium (DPI).	Human	KRAS mutant Calu-1 non small cell lung cancer cell	CYBB :+: Ferroptosis	Deduced	The presented inhibition study is not sufficient to confirm its role in ferroptosis.	Cytochrome b-245 heavy chain	P04839 (CY24B_HUMAN)	22632970	NOX2 in article
NOX3	Nicotinamide adenine dinucleotide phosphate (NADPH) oxidase (NOX) 3	HGNC:7890	Suppresses erastin-induced ferroptosis when inhibited by inhibitor.	Inhibition test by diphenylene iodonium (DPI).	Human	KRAS mutant Calu-1 non small cell lung cancer cell	NOX3 :+: Ferroptosis	Deduced	The presented inhibition study is not sufficient to confirm its role in ferroptosis.	NADPH oxidase 3	Q9HBY0 (NOX3_HUMAN)	22632970	_NA_
NOX4	Nicotinamide adenine dinucleotide phosphate (NADPH) oxidase (NOX) 4	HGNC:7891	Suppresses erastin-induced ferroptosis when inhibited by inhibitor.	Inhibition test by diphenylene iodonium (DPI) and GKT137831.	Human	KRAS mutant Calu-1 non small cell lung cancer cell	NOX4 :+: Ferroptosis	Deduced	The presented inhibition study is not sufficient to confirm its role in ferroptosis.	NADPH oxidase 4	Q9NPH5 (NOX4_HUMAN)	22632970	_NA_
NOX5	Nicotinamide adenine dinucleotide phosphate (NADPH) oxidase (NOX) 5	HGNC:14874	Suppresses erastin-induced ferroptosis when inhibited by inhibitor.	Inhibition test by diphenylene iodonium (DPI).	Human	KRAS mutant Calu-1 non small cell lung cancer cell	NOX5 :+: Ferroptosis	Deduced	The presented inhibition study is not sufficient to confirm its role in ferroptosis.	NADPH oxidase 5	Q96PH1 (NOX5_HUMAN)	22632970	_NA_
DUOX1	Dual oxidase 1	HGNC:3062	Suppresses erastin-induced ferroptosis when inhibited by inhibitor.	Inhibition test by diphenylene iodonium (DPI).	Human	KRAS mutant Calu-1 non small cell lung cancer cell	DUOX1 :+: Ferroptosis	Deduced	The presented inhibition study is not sufficient to confirm its role in ferroptosis.	Dual oxidase 1	Q9NRD9 (DUOX1_HUMAN)	22632970	_NA_
DUOX2	Dual oxidase 2	HGNC:13273	Suppresses erastin-induced ferroptosis when inhibited by inhibitor.	Inhibition test by diphenylene iodonium (DPI).	Human	KRAS mutant Calu-1 non small cell lung cancer cell	DUOX2 :+: Ferroptosis	Deduced	The presented inhibition study is not sufficient to confirm its role in ferroptosis.	Dual oxidase 2	Q9NRD8 (DUOX2_HUMAN)	22632970	_NA_
G6PD	Glucose-6-phosphate dehydrogenase	HGNC:4057	Required in erastin-induced ferroptosis.	shRNA silencing, RT-qPCR	Human	KRAS mutant Calu-1 non small cell lung cancer cell	G6PD :+: Ferroptosis	Validated	_NA_	Glucose-6-phosphate 1-dehydrogenase	P11413 (G6PD_HUMAN)	22632970	_NA_
PGD	Phosphoglycerate dehydrogenase	HGNC:8891	Required in erastin-induced ferroptosis.	shRNA silencing, RT-qPCR	Human	KRAS mutant Calu-1 non small cell lung cancer cell	PGD :+: Ferroptosis	Validated	_NA_	6-phosphogluconate dehydrogenase	P52209 (6PGD_HUMAN)	22632970	_NA_
VDAC2	Valtage-dependent anion channels 2	HGNC:12672	Required in erastin-induced ferroptosis.	shRNA silencing, RT-qPCR	Human	KRAS mutant Calu-1 non small cell lung cancer cell	VDAC2 :+: Ferroptosis	Validated	_NA_	Voltage-dependent anion-selective channel protein 2	P45880 (VDAC2_HUMAN)	22632970	_NA_
PIK3CA	Phosphatidylinositol-4,5-bisphosphate 3-kinase catalytic subunit alpha	HGNC:8975	Inhibitor blocked ferroptotic cell death.	Cell survival assays	Mice	HT22 cells	PIK3CA :-: GSH, GSH :-: Lipid ROS, Lipid ROS :+: Ferroptosis	Validated	Also involved in necrosis and apoptosis.	Phosphatidylinositol 4	P42336 (PK3CA_HUMAN)	24739485	PI3Kalpha in article
FLT3	Fms related tyrosine kinase 3	HGNC:3765	Inhibitor blocked ferroptotic cell death.	Cell survival assays	Mice	HT22 cells	FLT3 :+: Lipid ROS, Lipid ROS :+: Ferroptosis	Validated	Also involved in necrosis and apoptosis.	Receptor-type tyrosine-protein kinase FLT3	P36888 (FLT3_HUMAN)	24739485	_NA_
SCP2	Sterol carrier protein 2	HGNC:10606	SCP-2 inhibitors showed anti-ferroptotic activity, which was substantiated by knocking down SCP-2 in Gpx4−/− cells.	Cell viability test, siRNA-mediated knockdown.	Mice	PZL cells	SCP2 :+: Ferroptosis	Validated	Transient effect. Other translocases may work in parallel.	Non-specific lipid-transfer protein	P22307 (NLTP_HUMAN)	25402683	_NA_
TP53	Tumor protein p53	HGNC:11998	Inhibits cystine uptake and sensitizes cells to ferroptosis. Erastin induced high levels of cell death in p53+/+ MEFs.	Cell death kinetics, shRNA, western blotting, RT-PCR, ChIP assay, cystine uptake assay	Human, mice	H1299, U2OS and MCF7 cells, mouse embryonic fibroblasts	TP53 :-: SLC7A11, SLC7A11 :+: Cystine, Cystine :-: Ferroptosis	Validated	The acetylation-defective mutant (p53[3KR]) also retains the ability to induce ferroptosis upon reactive oxygen species (ROS)-induced stress.	Cellular tumor antigen p53	P04637 (P53_HUMAN)	25799988	_NA_
ACSL4	Acyl-CoA synthetase long chain family member 4	HGNC:3571	Deletion of this gene likely suppress ferroptosis by limiting the membrane-resident pool of oxidation-sensitive fatty acids.	Retroviral-mediated insertional mutagenesis and sequencing	Human	Chronic myeloid leukemia cell line KBM7	ACSL4 :+: Ferroptosis	Predicted	Author prediction based on gene function.	Long-chain-fatty-acid--CoA ligase 4	O60488 (ACSL4_HUMAN)	25965523	_NA_
LPCAT3	Lysophosphatidylcholine acyltransferase 3	HGNC:30244	Deletion of this gene likely suppress ferroptosis by limiting the membrane-resident pool of oxidation-sensitive fatty acids.	Retroviral-mediated insertional mutagenesis and sequencing	Human	Chronic myeloid leukemia cell line KBM7	LPCAT3 :+: Ferroptosis	Predicted	Author prediction based on gene function.	Lysophospholipid acyltransferase 5	Q6P1A2 (MBOA5_HUMAN)	25965523	_NA_
NRAS	NRAS proto-oncogene, GTPase	HGNC:7989	NRAS12V mutant protects RMS13 cells from ferroptotic cell death.	Cell viability assessed by MTT assay, western blot	Human	RMS13 cells	NRAS :+: Ferroptosis	Deduced	Inferred as a promoter because RAS mutant is resistant to ferroptosis.	GTPase NRas	P01111 (RASN_HUMAN)	26157704	_NA_
KRAS	KRAS proto-oncogene, GTPase	HGNC:6407	KRAS12V mutant protects RMS13 cells from ferroptotic cell death.	Cell viability assessed by MTT assay, western blot	Human	RMS13 cells	KRAS :+: Ferroptosis	Deduced	Inferred as a promoter because RAS mutant is resistant to ferroptosis.	GTPase KRas	P01116 (RASK_HUMAN)	26157704	_NA_
HRAS	HRas proto-oncogene, GTPase	HGNC:5173	HRAS12V mutant protects RMS13 cells from ferroptotic cell death.	Cell viability assessed by MTT assay, western blot	Human	RMS13 cells	HRAS :+: Ferroptosis	Deduced	Inferred as a promoter because RAS mutant is resistant to ferroptosis.	GTPase HRas	P01112 (RASH_HUMAN)	26157704	_NA_
TF	Transferrin	HGNC:11740	Essential for the induction of ferroptotic cell death. Transferrin can only interact with transferrin receptor and be transported into the cell when it is loaded with iron.	Killing activity	Mice	Mouse embryonic fibroblasts	TF :+: Ferroptosis	Validated	_NA_	Serotransferrin	P02787 (TRFE_HUMAN)	26166707	Transferrin in article
TFRC	Transferrin receptor	HGNC:11763	RNAi of transferrin receptor (TfR) inhibited ferroptosis.	RNAi	Mice	Mouse embryonic fibroblasts	TFRC :+: Ferroptosis	Validated	_NA_	Transferrin receptor protein 1	P02786 (TFR1_HUMAN)	26166707	Tfr in article
TFR2	Transferrin receptor 2	HGNC:11762	RNAi of transferrin receptor (TfR) inhibited ferroptosis.	RNAi	Mice	Mouse embryonic fibroblasts	TFR2 :+: Ferroptosis	Validated	_NA_	Transferrin receptor protein 2	Q9UP52 (TFR2_HUMAN)	26166707	Tfr in article
SLC38A1	Solute carrier family 38 member 1	HGNC:13447	RNAi knockdown markedly blocked ferroptosis.	RNAi knockdown, cell survival analysis	Mice	Mouse embryonic fibroblasts	SLC38A1 :+: Glutamine, Glutamine :+: Glutamate, Glutamate :+: alpha-Ketoglutarate, alpha-Ketoglutarate :+: Ferroptosis	Validated	_NA_	Sodium-coupled neutral amino acid transporter 1	Q9H2H9 (S38A1_HUMAN)	26166707	_NA_
SLC1A5	Solute carrier family 1 member 5	HGNC:10943	Pharmacological inhibition by L-g-glutamyl-p-nitroanilide or RNAi knockdown markedly blocked ferroptosis.	RNAi knockdown, cell survival analysis	Mice	Mouse embryonic fibroblasts	SLC1A5 :+: Glutamine, Glutamine :+: Glutamate, Glutamate :+: alpha-Ketoglutarate, alpha-Ketoglutarate :+: Ferroptosis	Validated	_NA_	Neutral amino acid transporter B(0)	Q15758 (AAAT_HUMAN)	26166707	_NA_
GLS2	Glutaminase 2	HGNC:29570	Both inhibitor inhibition and gene knockdown inhibit ferroptotic cell death.	shRNA, western blot, cell viability	Mice	Mouse embryonic fibroblasts	GSL2 :+: Glutamate, Glutamate :+: Ferroptosis	Validated	_NA_	Glutaminase liver isoform	Q9UI32 (GLSL_HUMAN)	26166707	_NA_
GOT1	Glutamic-oxaloacetic transaminase 1	HGNC:4432	RNAi reduced ferroptosis.	shRNA, qPCR, cell viability	Mice	Mouse embryonic fibroblasts	GOT1 :+: alpha-Ketoglutarate, alpha-Ketoglutarate :+: Ferroptosis	Validated	_NA_	Aspartate aminotransferase	P17174 (AATC_HUMAN)	26166707	_NA_
CARS1	Cysteinyl-tRNA synthetase 1	HGNC:1493	Required for ferroptosis in diverse cell contexts. Knockdown of CARS inhibited erastin-induced death by preventing the induction of lipid reactive oxygen species, without altering iron homeostasis.	siRNA screen, shRNA, western blot, cell viability	Human, rat	HT-1080 fibrosarcoma cells,BJeLR fibroblast cells, Panc1 cells, A673 (Ewing’s sarcoma) and 143B (osteosarcoma) cells, PC12 cells	CARS1 :-: Transsulfuration pathway, Transsulfuration pathway :-: Ferroptosis	Validated	_NA_	Cysteine--tRNA ligase	P49589 (SYCC_HUMAN)	26184909	CARS in article
TP53	Tumor protein p53	HGNC:11998	Wild type p53 can induce ferroptosis upon reactive oxygen species (ROS)-induced stress.	Cell death quantification, western blot	Human	H1299 cells	TP53 :-: SLC7A11, SLC7A11 :-: Ferroptosis	Validated	_NA_	Cellular tumor antigen p53	P04637 (P53_HUMAN)	26218928	p53 in article
ALOX5	Arachidonate 5-lipoxygenase	HGNC:435	The 5-Lipoxygenase inhibitor zileuton protected HT22 neuronal cells from erastin-induced ferroptosis.	Cell Viability Assay, ROS measurement	Mice	HT22 mouse neuronal cell line	ALOX5 :+: Lipid ROS, Lipid ROS :+: Ferroptosis	Validated	_NA_	Arachidonate 5-lipoxygenase	P09917 (LOX5_HUMAN)	26235588	5-LOX in article
KEAP1	Kelch like ECH associated protein 1	HGNC:23177	Knockdown of Keap1 reversed loss of p62-increased degradation of NRF2 in ferroptosis. Keap1 knockdown led to resistance to erastin-induced and sorafenib-induced growth inhibition with decreased ferroptotic events in the absence or presence of p62 knockdown.	Western blot, shRNA knockdown, cell viability	Human, mice	HepG2, Hepa1‐6, Hep3B, and SNU‐182 cells	KEAP1 :-: NFE2L2, NFE2L2 :-: Ferroptosis	Validated	_NA_	Kelch-like ECH-associated protein 1	Q14145 (KEAP1_HUMAN)	26403645	_NA_
HMOX1	Heme oxygenase 1	HGNC:5013	Zinc protoporphyrin IX, a HO-1 inhibitor, prevented Erastin-triggered ferroptotic cancer cell death. Overexpression accelerates erastin-induced cell death.	Cell viability assay, qRT-PCR, western blot	Human, mice	HT-1080 fibrosarcoma cells, mice lung fibroblastic cells	HMOX1 :+: Lipid ROS, Lipid ROS :+: Ferroptosis	Validated	Other articles (PMID 26403645, 28515173) suggest it a suppressor.	Heme oxygenase 1	P09601 (HMOX1_HUMAN)	26405158	HO-1 in article
TP53	Tumor protein p53	HGNC:11998	p53^3KR/3KR Xrcc4^-/- MEF cells are very sensitive to ferroptosis. Stabilized in the spleens of p53^3KR/3KR Xrcc4^-/- mice which enables to prevent the development of pro-B-cell lymphomas.	Western blot, qRT-PCR, cell viability	Mice	p53^3KR/3KR Xrcc4^-/- MEF cells, p53^3KR/3KR Xrcc4^-/- mice	TP53 :-: SLC7A11, SLC7A11 :-: Ferroptosis	Validated	_NA_	Cellular tumor antigen p53	P04637 (P53_HUMAN)	26943586	p53 in article
TP53	Tumor protein p53	HGNC:11998	Incubation with erastin led to profound cell death in wild-type MEFs.	Cell viability assay, phase-contrast microscopy	Human, mice	Mouse embryonic fibroblasts, lymphoblastoid cell lines	TP53 :-: SLC7A11, SLC7A11 :-: Ferroptosis	Validated	_NA_	Cellular tumor antigen p53	P04637 (P53_HUMAN)	27034505	p53 in article
GLS2	Glutaminase 2	HGNC:29570	Upregulated in erastin-treated wild-type MEFs, and silencing Gls2 exihibits cell death defect in wild-type MEFs treated with erastin.	Cell viability assay,western blot	Mice	Mouse embryonic fibroblasts	GLS2 :+: Ferroptosis	Validated	_NA_	Glutaminase liver isoform	Q9UI32 (GLSL_HUMAN)	27034505	_NA_
ATG5	Autophagy related 5	HGNC:589	Knockout or knockdown limited erastin-induced ferroptosis.	shRNA	Human, mice	Mouse embryonic fibroblasts, human pancreatic cancer cell lines (PANC1 and PANC2.03), and the human fibrosarcoma cell line HT-1080	ATG5 :+: Ferroptosis	Validated	_NA_	Autophagy protein 5	Q9H1Y0 (ATG5_HUMAN)	27245739	_NA_
ATG7	Autophagy related 7	HGNC:16935	Knockout or knockdown limited erastin-induced ferroptosis.	shRNA	Human, mice	Mouse embryonic fibroblasts, human pancreatic cancer cell lines (PANC1 and PANC2.03), and the human fibrosarcoma cell line HT-1081	ATG7 :+: Ferroptosis	Validated	_NA_	Ubiquitin-like modifier-activating enzyme ATG7	O95352 (ATG7_HUMAN)	27245739	_NA_
NCOA4	Nuclear receptor coactivator 4	HGNC:7671	Inhibition suppressed ferroptosis, and overexpression promoted ferroptosis.	shRNA, gene transfection	Human	PANC1 or HT-1080 cells	NCOA4 :-: FTH1, FTH1 :-: Ferroptosis	Validated	_NA_	Nuclear receptor coactivator 4	Q13772 (NCOA4_HUMAN)	27245739	_NA_
TF	Transferrin	HGNC:11740	Involved in siramesine and lapatinib-induced ferroptotic cell death. Increased following treatment with lapatinib alone or in combination with siramesine. Knocking down of transferrin resulted in decreased cell death and ROS after treatment.	Western blot, densitometry quantification, siRNA, gene transfection, cell death test	Human	MDA MB 231 and SKBr3 cells	TF :+: Lipid ROS, Lipid ROS :+: Ferroptosis	Validated	_NA_	Serotransferrin	P02787 (TRFE_HUMAN)	27441659	Transferrin in article
ALOX5	Arachidonate 5-lipoxygenase	HGNC:435	Silencing ALOX genes made cells resistant to ferroptosis.	qPCR	Human	G-401 cells	ALOX5 :+: PUFAs peroxidation, PUFAs peroxidation :+: Ferroptosis	Validated	_NA_	Arachidonate 5-lipoxygenase	P09917 (LOX5_HUMAN)	27506793	_NA_
ALOX12	Arachidonate 12-lipoxygenase, 12S type	HGNC:429	Silencing ALOX genes made cells resistant to ferroptosis.	qPCR	Human	G-401 cells	ALOX12 :+: PUFAs peroxidation, PUFAs peroxidation :+: Ferroptosis	Validated	_NA_	Arachidonate 12-lipoxygenase	P18054 (LOX12_HUMAN)	27506793	_NA_
ALOX12B	Arachidonate 12-lipoxygenase, 12R type	HGNC:430	Silencing ALOX genes made cells resistant to ferroptosis.	qPCR	Human	G-401 cells	ALOX12B :+: PUFAs peroxidation, PUFAs peroxidation :+: Ferroptosis	Validated	_NA_	Arachidonate 12-lipoxygenase	O75342 (LX12B_HUMAN)	27506793	_NA_
ALOX15	Arachidonate 15-lipoxygenase	HGNC:433	Silencing ALOX genes made cells resistant to ferroptosis.	qPCR	Human	G-401 cells	ALOX15 :+: PUFAs peroxidation, PUFAs peroxidation :+: Ferroptosis	Validated	_NA_	Arachidonate 15-lipoxygenase	P16050 (LOX15_HUMAN)	27506793	_NA_
ALOX15B	Arachidonate 15-lipoxygenase type B	HGNC:434	Silencing ALOX genes made cells resistant to ferroptosis. Erastin-induced cell death was rescued by silencing either ALOX15B or ALOXE3, which supported the hypothesis that lipoxygenases are required for ferroptosis.	qPCR, siRNA	Human	G-401, BJeLR and HT-1080 cells	ALOX15B :+: PUFAs peroxidation, PUFAs peroxidation :+: Ferroptosis	Validated	_NA_	Arachidonate 15-lipoxygenase B	O15296 (LX15B_HUMAN)	27506793	_NA_
ALOXE3	Arachidonate lipoxygenase 3	HGNC:13743	Silencing ALOX genes made cells resistant to ferroptosis. Erastin-induced cell death was rescued by silencing either ALOX15B or ALOXE3, which supported the hypothesis that lipoxygenases are required for ferroptosis.	qPCR, siRNA	Human	G-401, BJeLR and HT-1080 cells	ALOXE3 :+: PUFAs peroxidation, PUFAs peroxidation :+: Ferroptosis	Validated	_NA_	Hydroperoxide isomerase ALOXE3	Q9BYJ1 (LOXE3_HUMAN)	27506793	_NA_
PHKG2	Phosphorylase kinase catalytic subunit gamma 2	HGNC:8931	U-2-OS cells became resistant to erastin upon PHKG2 silencing. Erastin-treated HT-1080 cells were rescued by shPHKG2.	shRNA suppressor screen, qPCR, cellular iron staining, cell viability	Human	U-2-OS, HT-1080 cells	PHKG2 :+: PUFAs peroxidation, PUFAs peroxidation :+: Ferroptosis	Validated	_NA_	Phosphorylase b kinase gamma catalytic chain	P15735 (PHKG2_HUMAN)	27506793	_NA_
TFRC	Transferrin receptor	HGNC:11763	The gene targets of the enriched shRNAs are potential genes that positively regulate ferroptosis.	RNAi screening	Mice	Mouse embryonic fibroblasts	TFRC :+: Lipid ROS, Lipid ROS :+: Ferroptosis	Screened	_NA_	Transferrin receptor protein 1	P02786 (TFR1_HUMAN)	27514700	_NA_
ACO1	Aconitase 1	HGNC:117	The gene targets of the enriched shRNAs are potential genes that positively regulate ferroptosis.	RNAi screening	Mice	Mouse embryonic fibroblasts	ACO1 :+: Lipid ROS, Lipid ROS :+: Ferroptosis	Screened	_NA_	Cytoplasmic aconitate hydratase	P21399 (ACOC_HUMAN)	27514700	_NA_
IREB2	iron responsive element binding protein 2	HGNC:6115	The gene targets of the enriched shRNAs are potential genes that positively regulate ferroptosis.	RNAi screening	Mice	Mouse embryonic fibroblasts	IREB2 :+: Lipid ROS, Lipid ROS :+: Ferroptosis	Screened	_NA_	Iron-responsive element-binding protein 2	P48200 (IREB2_HUMAN)	27514700	_NA_
SLC38A1	Solute carrier family 38 member 1	HGNC:13447	The gene targets of the enriched shRNAs are potential genes that positively regulate ferroptosis.	RNAi screening	Mice	Mouse embryonic fibroblasts	SLC38A1 :+: Lipid ROS, Lipid ROS :+: Ferroptosis	Screened	_NA_	Sodium-coupled neutral amino acid transporter 1	Q9H2H9 (S38A1_HUMAN)	27514700	_NA_
GLS2	Glutaminase 2	HGNC:29570	The gene targets of the enriched shRNAs are potential genes that positively regulate ferroptosis.	RNAi screening	Mice	Mouse embryonic fibroblasts	GLS2 :+: Lipid ROS, Lipid ROS :+: Ferroptosis	Screened	_NA_	Glutaminase liver isoform	Q9UI32 (GLSL_HUMAN)	27514700	_NA_
G6PDX	_NA_	_NA_	The gene targets of the enriched shRNAs are potential genes that positively regulate ferroptosis.	RNAi screening	Mice	Mouse embryonic fibroblasts	G6PDX :+: Lipid ROS, Lipid ROS :+: Ferroptosis	Screened	_NA_	_NA_	_NA_	27514700	Not found in HGNC
ULK1	Unc-51 like autophagy activating kinase 1	HGNC:12558	Potential positive regulators of ferroptosis. Knockout of ULK1 led to significantly lower levels of erastin-induced ferroptosis in a dose- and time-dependent manner.	RNAi screening, gene knockout	Mice	Mouse embryonic fibroblasts	ULK1 :+: Lipid ROS, Lipid ROS :+: Ferroptosis	Validated	_NA_	Serine/threonine-protein kinase ULK1	O75385 (ULK1_HUMAN)	27514700	_NA_
ATG3	Autophagy related 3	HGNC:20962	Potential positive regulators of ferroptosis. Knockout of ATG3 greatly reduced the sensitivity of MEFs to ferropotosis, and reconstituting ATG3 back to these cells restored the ferroptosis sensitivity.	RNAi screening, gene knockout	Mice	Mouse embryonic fibroblasts	ATG3 :+: Lipid ROS, Lipid ROS :+: Ferroptosis	Validated	_NA_	Ubiquitin-like-conjugating enzyme ATG3	Q9NT62 (ATG3_HUMAN)	27514700	_NA_
ATG4D	Autophagy related 4D cysteine peptidase	HGNC:20789	Potential positive regulators of ferroptosis.	RNAi screening	Mice	Mouse embryonic fibroblasts	ATG4D :+: Lipid ROS, Lipid ROS :+: Ferroptosis	Screened	_NA_	Cysteine protease ATG4D	Q86TL0 (ATG4D_HUMAN)	27514700	_NA_
ATG5	Autophagy related 5	HGNC:589	Potential positive regulators of ferroptosis. Knockout of ATG5 led to significantly lower levels of erastin-induced ferroptosis in a dose- and time-dependent manner.	RNAi screening	Mice	Mouse embryonic fibroblasts	ATG5 :+: Lipid ROS, Lipid ROS :+: Ferroptosis	Validated	_NA_	Autophagy protein 5	Q9H1Y0 (ATG5_HUMAN)	27514700	_NA_
BECN1	Beclin 1	HGNC:1034	Potential positive regulators of ferroptosis.	RNAi screening	Mice	Mouse embryonic fibroblasts	BECN1 :+: Lipid ROS, Lipid ROS :+: Ferroptosis	Screened	_NA_	Beclin-1	Q14457 (BECN1_HUMAN)	27514700	_NA_
MAP1LC3A	Microtubule associated protein 1 light chain 3 alpha	HGNC:6838	Potential positive regulators of ferroptosis.	RNAi screening	Mice	Mouse embryonic fibroblasts	MAP1LC3A :+: Lipid ROS, Lipid ROS :+: Ferroptosis	Screened	_NA_	Microtubule-associated proteins 1A/1B light chain 3A	Q9H492 (MLP3A_HUMAN)	27514700	_NA_
GABARAPL2	GABA type A receptor associated protein like 2	HGNC:13291	Potential positive regulators of ferroptosis.	RNAi screening	Mice	Mouse embryonic fibroblasts	GABARAPL2 :+: Lipid ROS, Lipid ROS :+: Ferroptosis	Screened	_NA_	Gamma-aminobutyric acid receptor-associated protein-like 2	P60520 (GBRL2_HUMAN)	27514700	_NA_
GABARAPL1	GABA type A receptor associated protein like 1	HGNC:4068	Potential positive regulators of ferroptosis.	RNAi screening	Mice	Mouse embryonic fibroblasts	GABARAPL1 :+: Lipid ROS, Lipid ROS :+: Ferroptosis	Screened	_NA_	Gamma-aminobutyric acid receptor-associated protein-like 1	Q9H0R8 (GBRL1_HUMAN)	27514700	_NA_
ATG16L1	Autophagy related 16 like 1	HGNC:21498	Potential positive regulators of ferroptosis.	RNAi screening	Mice	Mouse embryonic fibroblasts	ATG16L1 :+: Lipid ROS, Lipid ROS :+: Ferroptosis	Screened	_NA_	Autophagy-related protein 16-1	Q676U5 (A16L1_HUMAN)	27514700	_NA_
WIPI1	WD repeat domain, phosphoinositide interacting 1	HGNC:25471	Potential positive regulators of ferroptosis.	RNAi screening	Mice	Mouse embryonic fibroblasts	WIPI1 :+: Lipid ROS, Lipid ROS :+: Ferroptosis	Screened	_NA_	WD repeat domain phosphoinositide-interacting protein 1	Q5MNZ9 (WIPI1_HUMAN)	27514700	_NA_
WIPI2	WD repeat domain, phosphoinositide interacting 2	HGNC:32225	Potential positive regulators of ferroptosis.	RNAi screening	Mice	Mouse embryonic fibroblasts	WIPI2 :+: Lipid ROS, Lipid ROS :+: Ferroptosis	Screened	_NA_	WD repeat domain phosphoinositide-interacting protein 2	Q9Y4P8 (WIPI2_HUMAN)	27514700	_NA_
SNX4	Sorting nexin 4	HGNC:11175	Potential positive regulators of ferroptosis.	RNAi screening	Mice	Mouse embryonic fibroblasts	SNX4 :+: Lipid ROS, Lipid ROS :+: Ferroptosis	Screened	_NA_	Sorting nexin-4	O95219 (SNX4_HUMAN)	27514700	_NA_
ATG13	Autophagy related 13	HGNC:29091	Knockout of ATG13 greatly reduced the sensitivity of MEFs to ferropotosis, and reconstituting ATG13 back to these cells restored the ferroptosis sensitivity.	Gene knockout	Mice	Mouse embryonic fibroblasts	ATG13 :+: Lipid ROS, Lipid ROS :+: Ferroptosis	Validated	_NA_	Autophagy-related protein 13	O75143 (ATG13_HUMAN)	27514700	_NA_
ULK2	Unc-51 like autophagy activating kinase 2	HGNC:13480	Knockout of ULK2 led to significantly lower levels of erastin-induced ferroptosis in a dose- and time-dependent manner.	Gene knockout	Mice	Mouse embryonic fibroblasts	ULK2 :+: Lipid ROS, Lipid ROS :+: Ferroptosis	Validated	_NA_	Serine/threonine-protein kinase ULK2	Q8IYT8 (ULK2_HUMAN)	27514700	_NA_
NCOA4	Nuclear receptor coactivator 4	HGNC:7671	Elimination of NCOA4 expression by RNAi knockdown significantly block ferroptosis	RNAi knockdown, western blot	Human, mice	Mouse embryonic fibroblasts and HT1080 cells	NCOA4 :+: Lipid ROS, Lipid ROS :+: Ferroptosis	Validated	_NA_	Nuclear receptor coactivator 4	Q13772 (NCOA4_HUMAN)	27514700	_NA_
ACSL4	Acyl-CoA synthetase long chain family member 4	HGNC:3571	Knockdown inhibited erastin-induced ferroptosis, whereas overexpression restored ferroptosis sensitization.	shRNA, gene transfection, western blot	Human	LNCaP (human prostate cancer cells), K562 (human erythromyeloblastoid leukemia cell line), HepG2 (human hepatocellular cells), and HL60 (human promyelocytic leukemia cells)	ACSL4 :+: 5-HETE, 5-HETE :+: Ferroptosis	Validated	_NA_	Long-chain-fatty-acid--CoA ligase 4	O60488 (ACSL4_HUMAN)	27565726	_NA_
TP53	Tumor protein p53	HGNC:11998	p53 acetylation has a critical role in ferroptotic responses. Simultaneous loss of K98/117/161/162 acetylations is unable to induce ferroptosis, and its ability to thwart cancer growth is also abrogated.	Mass spectrometry screening, western blot, cell death assay	Human, mice	H1299 cells, mouse xenograft models	TP53 :-: SLC7A11, SLC7A11 :-: Ferroptosis	Validated	_NA_	Cellular tumor antigen p53	P04637 (P53_HUMAN)	27705786	_NA_
SAT1	Spermidine/spermine N1-acetyltransferase 1	HGNC:10540	p53-mediated activation of SAT1 contributes to ferroptotic cell death in the presence of ROS stress. Knockdown of Sat1 partially rescued ROS-induced ferroptosis.	qRT-PCR, siRNA, CRISPR-cas9, western blot	Human, mice	H1299, U2OS cells, mouse embryonic fibroblasts, mouse xenograft	SAT1 :+: ALOX15, ALOX15 :+: Lipid ROS, Lipid ROS :+: Ferroptosis	Validated	Activated by p53.	Diamine acetyltransferase 1	P21673 (SAT1_HUMAN)	27698118	_NA_
ALOX15	Arachidonate 15-lipoxygenase	HGNC:433	SAT1- and ROS-induced ferroptosis was completely abrogated by PD146176, an ALOX15-specific inhibitor.	Cell death count, qRT-PCR, siRNA	Human	H1299, U2OS cells	ALOX15 :+: Lipid ROS, Lipid ROS :+: Ferroptosis	Validated	_NA_	Arachidonate 15-lipoxygenase	P16050 (LOX15_HUMAN)	27698118	_NA_
ACSL4	Acyl-CoA synthetase long chain family member 4	HGNC:3571	Inhibition of ACSL4 was effective in protecting against RSL3-induced cell death. Acsl4 KO cells are resistant to ferroptosis.	Cell death count, LC-MS/MS, fluorescence imaging	Mice	Mouse embryonic fibroblasts (Pfa1 cells)	ACSL4 :+: PE, PE :+: Ferroptosis	Validated	_NA_	Long-chain-fatty-acid--CoA ligase 4	O60488 (ACSL4_HUMAN)	27842066	_NA_
LPCAT3	Lysophosphatidylcholine acyltransferase 3	HGNC:30244	Knockdown of Lpcat3 increased resistance to ferroptosis triggered by RSL3.	shRNA	Mice	Mouse lung epithelial (MLE) and embryonic cells	LPCAT3 :+: Ferroptosis	Validated	_NA_	Lysophospholipid acyltransferase 5	Q6P1A2 (MBOA5_HUMAN)	27842066	_NA_
ALOX15	Arachidonate 15-lipoxygenase	HGNC:433	Liproxstatin-1 inhibited the 15-LOX enzymatic activity and suppressed ferroptosis.	Identification of oxygenated PE	Mice	Kidney of GPX4-deficient mice	ALOX15 :+: PE, PE :+: Ferroptosis	Validated	_NA_	Arachidonate 15-lipoxygenase	P16050 (LOX15_HUMAN)	27842066	15-LOX in article
ACSL4	Acyl-CoA synthetase long chain family member 4	HGNC:3571	An essential proferroptotic gene. Re-expression of Flag-tagged human wild-type (WT) ACSL4 (ACSL4-Flag) in Acsl4 KO Pfa1 cells restored full sensitivity to ferroptosis induction. Inhibition showed significantly prolonged survival compared to vehicle-treated mice.	Cell viability, immunoblot, lipid peroxidation assessment, CRISPR–Cas9, qPCR, microarray, RNA-seq	Human, mice	Mouse embryonic fibroblasts (Pfa1 cells), human breast cancer cell lines, Gpx4 KO mice	ACSL4 :+: Ferroptosis	Validated	_NA_	Long-chain-fatty-acid--CoA ligase 4	O60488 (ACSL4_HUMAN)	27842070	_NA_
KEAP1	Kelch like ECH associated protein 1	HGNC:23177	Keap 1 silencing decreased ferroptosis.	Cell viability assay, western blot, siRNA	Mice	Head and neck cancer cells, nude mice	KEAP1 :-: NFE2L2, NFE2L2 :-: Ferroptosis	Validated	_NA_	Kelch-like ECH-associated protein 1	Q14145 (KEAP1_HUMAN)	28012440	_NA_
EGFR	Epidermal growth factor receptor	HGNC:3236	Cell death in activated EGFR mutant cells occurs by ferroptosis. Inhibiting EGFR and MAPK signaling rescued cell viability following cystine withdrawal.	Fluorescence-activated cell sorting (FACS) analysis, cell viability	Human	Human mammary epithelial) cells	EGFR :+: MAPK, MAPK :+: Ferroptosis	Validated	_NA_	Epidermal growth factor receptor	P00533 (EGFR_HUMAN)	28297659	_NA_
NOX4	NADPH oxidase 4	HGNC:7891	Inhibition of NADPH oxidase 4 (NOX4) blocked ferroptosis.	Fluorescence-activated cell sorting (FACS) analysis, cell viability	Human	Human mammary epithelial) cells	NOX4 :+: Lipid ROS, Lipid ROS :+: Ferroptosis	Validated	_NA_	NADPH oxidase 4	Q9NPH5 (NOX4_HUMAN)	28297659	_NA_
MAPK3	Mitogen-activated protein kinase 3	HGNC:6877	Inhibiting EGFR and MAPK signaling rescued cell viability following cystine withdrawal.	Immunoblots, lucifer yellow infiltration, cell viability, fluorescence-activated cell sorting (FACS) analysis	Human	Human mammary epithelial) cells	MAPK :-: GPX4, GPX4 :-: Lipid ROS, MAPK :+: NOX4, NOX4 :+: H2O2, H2O2 :+: Lipid ROS, Lipid ROS :+: Ferroptosis	Validated	_NA_	Mitogen-activated protein kinase 3	P27361 (MK03_HUMAN)	28297659	ERK1 in article
MAPK1	Mitogen-activated protein kinase 1	HGNC:6871	Inhibiting EGFR and MAPK signaling rescued cell viability following cystine withdrawal.	Immunoblots, lucifer yellow infiltration, cell viability, fluorescence-activated cell sorting (FACS) analysis	Human	Human mammary epithelial) cells	MAPK :-: GPX4, GPX4 :-: Lipid ROS, MAPK :+: NOX4, NOX4 :+: H2O2, H2O2 :+: Lipid ROS, Lipid ROS :+: Ferroptosis	Validated	_NA_	Mitogen-activated protein kinase 1	P28482 (MK01_HUMAN)	28297659	ERK2 in article
BID	BH3 interacting domain death agonist	HGNC:1050	BID deletion prevents erastin- and glutamate-induced cell death. BID inhibition inhibited erastin-induced ferroptosis.	Cell viability, western blot, CRISPR/Cas9, gene transfection	Mice	HT-22 cells, mouse embryonic fibroblasts	BID :+: Ferroptosis	Validated	_NA_	BH3-interacting domain death agonist	P55957 (BID_HUMAN)	28384611	_NA_
ACSL4	Acyl-CoA synthetase long chain family member 4	HGNC:3571	Knockout of Acsl4 in ferroptosis-sensitive cells conferred protection from erastin- and RSL3-induced cell death.	CRISPR/Cas9, western blotting, cell death assessment	Human, mice	NIH3T3, HT-29, HT-1080 and L929 cells	ACSL4 :+: Ferroptosis	Validated	_NA_	Long-chain-fatty-acid--CoA ligase 4	O60488 (ACSL4_HUMAN)	28551825	_NA_
ZEB1	Zinc finger E-box binding homeobox 1	HGNC:11642	Knockout of ZEB1 prevents cell death induced by GPX4 inhibition.	sgRNA, cell viability	Human	KP4 pancreatic cancer cells	ZEB1 :+: Lipid ROS, Lipid ROS :+: Ferroptosis	Validated	_NA_	Zinc finger E-box-binding homeobox 1	P37275 (ZEB1_HUMAN)	28678785	_NA_
KEAP1	Kelch like ECH associated protein 1	HGNC:23177	Keap1 inhibition promotes resistance to ferroptosis.	Cell viability analysis	Human, rat	F98, U87 glioma cells	KEAP1 :+: Ferroptosis	Validated	_NA_	Kelch-like ECH-associated protein 1	Q14145 (KEAP1_HUMAN)	28805788	_NA_
DPP4	Dipeptidyl peptidase 4	HGNC:3009	Required for ferroptosis in TP53-deficient CRC cells.	Cell death, RNAi, western blot, enzyme activity	Human, mice	TP53-/- HCT116 cells, athymic nude mice	DPP4 :+: Lipid ROS, Lipid ROS :+: Ferroptosis	Validated	_NA_	Dipeptidyl peptidase 4	P27487 (DPP4_HUMAN)	28813679	_NA_
ALOX15	Arachidonate 15-lipoxygenase	HGNC:433	Suppression of ferroptosis following ALOX15 silencing was detected in cancer cells. Cells with exogenous expression of ALOX15 had an increased cell death rate following RSL3 treatment.	siRNA, transfection, western blot, cellular lipoxygenase assay	Human	HT1080, Panc‐1, Calu‐1 cells	ALOX15 :+: Ferroptosis	Validated	_NA_	Arachidonate 15-lipoxygenase	P16050 (LOX15_HUMAN)	28837253	_NA_
ALOX12	Arachidonate 12-lipoxygenase, 12S type	HGNC:429	12‐LOX inhibitors prevented cell death, whereas ALOX12 overexpression significantly enhanced cell death. ALOX12 expression was gradually elevated during the erastin or RSL3 treatments, and was stable in the late stage of ferroptosis.	siRNA, transfection, western blot, cellular lipoxygenase assay	Human	HT1080, Panc‐1, Calu‐1 cells	ALOX12 :+: Ferroptosis	Validated	_NA_	Arachidonate 12-lipoxygenase	P18054 (LOX12_HUMAN)	28837253	_NA_
CDKN2A	Cyclin dependent kinase inhibitor 2A	HGNC:1787	Combination of ARF induction and ROS treatment induced ferroptotic cell death. Knockdown of endogenous ARF protected cells from ROS-induced cell death.	RNAi, immunoblot, phase-contrast image, cell death quantification	Human, mice	H1299, SaoS2, U2OS cells, mouse embryonic fibroblasts	CDKN2A :-: NFE2L2, NFE2L2 :+: SLC7A11, SLC7A11 :-: Ferroptosis, CDKN2A :+: p53, p53 :-: SLC7A11, SLC7A11 :-: Ferroptosis	Validated	_NA_	Cyclin-dependent kinase inhibitor 2A	P42771 (CDN2A_HUMAN)	28985506	ARF in article
PEBP1	Phosphatidylethanolamine binding protein 1	HGNC:8630	Elevated levels of PEBP1 resulted in increased sensitivity of HK2 cells to RSL3 whereas lowered contents of PEBP1 in HAEC and HT22 cells were associated with decreased sensitivity to ferroptosis.	Western blot, siRNA, cell death assay	Human, mice	HK2, HAEC and HT22 cells	(PEBP1/15LO) :+: Ferroptosis	Validated	_NA_	Phosphatidylethanolamine-binding protein 1	P30086 (PEBP1_HUMAN)	29053969	_NA_
SOCS1	Suppressor of cytokine signaling 1	HGNC:19383	Expression of SOCS1 sensitized cells to ferroptosis inducer. This effect of SOCS1 was efficiently blocked by ferroptosis inhibitor. Expression of SOCS1 reduced the levels of GSH, explaining in part its ability to sensitize cells to ferroptosis.	Cell death assay, cell viability assay, qPCR	Human	U2OS or IMR90 cells	SOCS1 :+: p53, p53 :-: SLC7A11, SLC7A11 :+: GSH, GSH :-: Ferroptosis	Validated	_NA_	Suppressor of cytokine signaling 1	O15524 (SOCS1_HUMAN)	29081404	_NA_
CDO1	Cysteine dioxygenase type 1	HGNC:1795	CDO1 suppression contributes to ferroptosis resistance.	siRNA, western blot, MTT assay	Human	Gastric cancer cells AGS, BGC823, athymic nude mice	CDO1 :-: GPX4, GPX4 :-: Ferroptosis	Validated	_NA_	Cysteine dioxygenase type 1	Q16878 (CDO1_HUMAN)	29144989	_NA_
MYB	MYB proto-oncogene, transcription factor	HGNC:7545	Erastin-induced ferroptosis was restrained when c-Myb was suppressed.	Western blot, siRNA, qRT-PCR, MTT assay	Human	Gastric cancer cells AGS, BGC823, MKN45, SGC7901, and MGC803	MYB :+: CDO1, CDO1 :-: GPX4, GPX4 :-: Ferroptosis	Validated	_NA_	Transcriptional activator Myb	P10242 (MYB_HUMAN)	29144989	C-Myb in article
HMOX1	Heme oxygenase 1	HGNC:5013	Inhibiting HO-1 effectively attenuated BAY-induced ferroptotic cell death. Defective HO-1 expression significantly rescued cell survival suppressed by BAY.	Cell viability assay, qRT-PCR, shRNA, gene overexpression, western blot	Human	MDA-MB-231, MDA-MB-468	HMOX1 :+: Ferroptosis	Validated	_NA_	Heme oxygenase 1	P09601 (HMOX1_HUMAN)	29274359	HO-1 in article
MAPK8	Mitogen-activated protein kinase 8	HGNC:6881	JNK1/2 inhibitors inhibited t-BHP-induced ferroptosis. t-BHP treatment significantly increased the protein expression of p-JNK.	MitoSOX probe, luminometer kit, C11-BODIPY probe, western blot	Rat	PC12 cells	MAPK8 :+: Lipid ROS, Lipid ROS :+: Ferroptosis	Validated	_NA_	Mitogen-activated protein kinase 8	P45983 (MK08_HUMAN)	29330409	JNK1 in article
MAPK9	Mitogen-activated protein kinase 9	HGNC:6886	JNK1/2 inhibitors inhibited t-BHP-induced ferroptosis. t-BHP treatment significantly increased the protein expression of p-JNK.	MitoSOX probe, luminometer kit, C11-BODIPY probe, western blot	Rat	PC12 cells	MAPK9 :+: Lipid ROS, Lipid ROS :+: Ferroptosis	Validated	_NA_	Mitogen-activated protein kinase 9	P45984 (MK09_HUMAN)	29330409	JNK2 in article
MAPK1	Mitogen-activated protein kinase 1	HGNC:6871	ERK1/2 inhibitors inhibited t-BHP-induced ferroptosis. t-BHP treatment significantly increased the protein expression of p-ERK.	MitoSOX probe, luminometer kit, C11-BODIPY probe, western blot	Rat	PC12 cells	MAPK1 :+: Lipid ROS, Lipid ROS :+: Ferroptosis	Validated	_NA_	Mitogen-activated protein kinase 1	P28482 (MK01_HUMAN)	29330409	ERK2 in article
MAPK3	Mitogen-activated protein kinase 3	HGNC:6877	ERK1/2 inhibitors inhibited t-BHP-induced ferroptosis. t-BHP treatment significantly increased the protein expression of p-ERK.	MitoSOX probe, luminometer kit, C11-BODIPY probe, western blot	Rat	PC12 cells	MAPK3 :+: Lipid ROS, Lipid ROS :+: Ferroptosis	Validated	_NA_	Mitogen-activated protein kinase 3	P27361 (MK03_HUMAN)	29330409	ERK1 in article
SLC1A5	Solute carrier family 1 member 5	HGNC:10943	Overexpression of SLC1A5 restored miR-137-mediated ferroptosis suppression.	Cell viability assay, lipid ROS assay, western blot, gene overexpression, shRNA	Human	Melanoma cell lines A375 and G-361	SLC1A5 :+: Glutaminolysis, Glutaminolysis :+: Lipid ROS, Lipid ROS :+: Ferroptosis	Validated	_NA_	Neutral amino acid transporter B(0)	Q15758 (AAAT_HUMAN)	29348676	_NA_
CHAC1	ChaC glutathione specific gamma-glutamylcyclotransferase 1	HGNC:28680	CHAC1 degradation of GSH might enhance cystine-starvation-induced cell death.	Western blot, real-time PCR, cell viability assay, siRNA, GSH assay kit	Human	MDA-MB-231, Hs 578T, and HCC 1937 cells	CHAC1 :-: GSH, GSH :-: Ferroptosis	Validated	_NA_	Glutathione-specific gamma-glutamylcyclotransferase 1	Q9BUX1 (CHAC1_HUMAN)	29383104	_NA_
MAPK14	Mitogen-activated protein kinase 14	HGNC:6876	Ferroptosis was blocked by inhibiting p38 MAPK activation.	Cell viability assay, lipid ROS measurement, RT-qPCR, western blot	Mice	TM4 Sertoli cells	MAPK14 :+: Ferroptosis	Validated	_NA_	Mitogen-activated protein kinase 14	Q16539 (MK14_HUMAN)	29436589	p38 MAPK in article
LINC00472	Long intergenic non-protein coding RNA 472	HGNC:21380	Increases erastin-induced growth inhibition, whereas depletion of P53RRA decreased erastin-induced growth inhibition.	Bisulfite sequencing, RNA pull-down, mass spectrometry, RNA immunoprecipitation, qRT-PCR, cell viability assay	Human	Lung cancer A549, SPCA1, and H522 cells	LINC00472 :+: p53, p53 :+: Ferroptosis	Validated	Also triggers apoptosis.	Putative uncharacterized protein encoded by LINC00472	Q9H8W2 (CF155_HUMAN)	29588351	P53RRA in article
NOX4	NADPH oxidase 4	HGNC:7891	Activated Nox4 contributes to PAB-induced ferroptotic cell death. knockdown made cells resistant to PAB-induced death.	Western blot, LDH release assay, siRNA, cell death, siRNA	Human, rat	Rat C6, human SHG-44, U87 and U251 glioma cells	NOX4 :+: H2O2, H2O2 :+: Lipid ROS, Lipid ROS :+: Ferroptosis	Validated	_NA_	NADPH oxidase 4	Q9NPH5 (NOX4_HUMAN)	29702192	_NA_
GOT1	Glutamic-oxaloacetic transaminase 1	HGNC:4432	Overexpression of miR‐9 suppressed GOT1, which subsequently reduced ferroptosis. Overexpression of GOT1 restored miR‐9 mediated ferroptosis suppression.	Immunoblotting, luciferase reporter assay, qPCR, cell viability assay, MDA assay, iron assay, glutamate assay	Human	A375 and G‐361 cells	GOT1 :+: alpha KG, alpha KG :+: Lipid ROS, Lipid ROS :+: Ferroptosis	Validated	_NA_	Aspartate aminotransferase	P17174 (AATC_HUMAN)	30035324	_NA_
BECN1	Beclin 1	HGNC:1034	Knockdown inhibits ferroptosis. Overexpression increases ferroptotic cancer cell death.	shRNA, western blot, cell viability assay, gene overexpression	Human, mice	HCT116, CX-1, PANC1, HT1080, and Calu-1 cells, athymic nude immunodeficient mice	BECN1 :-: System Xc-, System Xc- :+: GSH, GSH :-: Lipid ROS, Lipid ROS :+: Ferroptosis	Validated	_NA_	Beclin-1	Q14457 (BECN1_HUMAN)	30057310	_NA_
PRKAA2	Protein kinase AMP-activated catalytic subunit alpha 2	HGNC:9377	Inhibition of PRKAA/AMPKalpha diminishes ferroptosis.	siRNA, western blot, cell viability assay, GSH assay, lipid peroxidation assay, iron assay	Human	HCT116 and CX-1 cells	PRKAA2 :+: (BECN1/SLC7A11), (BECN1/SLC7A11) :+: Ferroptosis	Validated	_NA_	5'-AMP-activated protein kinase catalytic subunit alpha-2	P54646 (AAPK2_HUMAN)	30057310	PRKAA in article
PRKAA1	Protein kinase AMP-activated catalytic subunit alpha 1	HGNC:9376	Inhibition of PRKAA/AMPKalpha diminishes ferroptosis.	siRNA, western blot, cell viability assay, GSH assay, lipid peroxidation assay, iron assay	Human	HCT116 and CX-1 cells	PRKAA1 :+: (BECN1/SLC7A11), (BECN1/SLC7A11) :+: Ferroptosis	Validated	_NA_	5'-AMP-activated protein kinase catalytic subunit alpha-1	Q13131 (AAPK1_HUMAN)	30057310	AMPK alpha in article
ELAVL1	ELAV like RNA binding protein 1	HGNC:3312	ELAVL1 siRNA led to ferroptosis resistance, whereas ELAVL1 plasmid contributed to classical ferroptotic events.	Immunohistochemistry, hydroxyproline assay, immunofluorescence, cell viability assay, western blot, qPCR, iron assay, ROS assay, RNAi	Human, mice	Human liver specimens and hepatic stellate cell; C57BL/6 mice; mouse hepatocyte and hepatic stellate cell; HSC-LX2 and HSC-T6 cells	ELAVL1 :+: Ferroptosis	Validated	_NA_	ELAV-like protein 1	Q15717 (ELAV1_HUMAN)	30081711	_NA_
BAP1	BRCA1 associated protein 1	HGNC:950	Suppresses SLC7A11-mediated cystine uptake and promotes ferroptosis. BAP1 mutants lose their abilities to repress SLC7A11 and to promote ferroptosis.	Flow cytometry, cell viability assay, cell death assay, western blot, gene knockout, lipid peroxidation assay, cystine uptake assay, GSH assay, RT-PCR, ChIP-qPCR, luciferase reporter assay, immunoprecipitation, IHC, ChIP-seq	Human	HEK-293T, Caki1, 786-O, 769-P, ACHN and NCI-H226 cell lines; RCC4, UMRC2, SLR20, and UMRC6 cell lines; TK10 cell line; athymic nude mice	BAP1 :-: SLC7A11, SLC7A11 :-: Lipid ROS, Lipid ROS :+: Ferroptosis	Validated	_NA_	Ubiquitin carboxyl-terminal hydrolase BAP1	Q92560 (BAP1_HUMAN)	30202049	_NA_
TP53	Tumor protein p53	HGNC:11998	Facilitates ART-induced ferroptosis. Conversely, knockdown of P53 blocked ART-induced ferroptosis.	Western blot, immunofluorescence, siRNA	Rat	Hepatic stellate cell HSC‐T6	TP53 :+: Ferroptosis	Validated	_NA_	Cellular tumor antigen p53	P04637 (P53_HUMAN)	30321484	P53 in article
ABCC1	ATP binding cassette subfamily C member 1	HGNC:51	Accelerates ferroptosis. Disruption of MRP1 inhibited ferroptosis potently.	Western blot, GSH assay, dead cell counts, gene transfection, CRISPR/Cas9, cell viability assay, RT-qPCR	Human	HAP1, H1299, U-2 OS cells	ABCC1 :-: GSH, GSH :-: Ferroptosis	Validated	_NA_	Multidrug resistance-associated protein 1	P33527 (MRP1_HUMAN)	30726737	MRP1 in article
ACSL4	Acyl-CoA synthetase long chain family member 4	HGNC:3571	Inhibition suppresses ferroptosis.	siRNA, western blot, microscopy imaging, fluorescence microscopy, real-time PCR	Human, mice	Male C57BL/6 mice, Caco-2 cells	ACSL4 :+: Lipid ROS, Lipid ROS :+: Ferroptosis	Validated	_NA_	Long-chain-fatty-acid--CoA ligase 4	O60488 (ACSL4_HUMAN)	30737476	_NA_
MIR6852	microRNA 6852	HGNC:49993	Promotes ferroptosis. Binds to LINC0033 and serves as a negative upstream regulator of CBS-mediated ferroptosis inhibition.	qRT-PCR, gene knockdown, luciferase assay, gene overexpression, MTT assay, colony-formation assay	Human	A549 and SPC-A-1 cells	MIR6852 :-: CBS, CBS :-: Ferroptosis	Validated	_NA_	_NA_	_NA_	30787392	_NA_
ACVR1B	Activin A receptor type 1B	HGNC:172	Inhibition attenuated erastin-induced ferroptosis.	Western blot, siRNA, glutathione assay, RT-PCR, cell viability assay	Human	HK-2 cells	ACVR1B :-: NFE2L2, NFE2L2 :-: Ferroptosis	Validated	_NA_	Activin receptor type-1B	P36896 (ACV1B_HUMAN)	30804470	ALK4 in article
TGFBR1	Transforming growth factor beta receptor 1	HGNC:11772	Inhibition attenuated erastin-induced ferroptosis.	Western blot, siRNA, glutathione assay, RT-PCR, cell viability assay	Human	HK-2 cells	TGFBR1 :-: NFE2L2, NFE2L2 :-: Ferroptosis	Validated	_NA_	TGF-beta receptor type-1	P36897 (TGFR1_HUMAN)	30804470	ALK5 in article
BAP1	BRCA1 associated protein 1	HGNC:950	Promotes ferroptosis induced by class I ferroptosis inducer.	Immunoprecipitation, western blotting, cell death, cell viability, RT-PCR	Human	HEK293T cells	BAP1 :-: SLC7A11, SLC7A11 :-: Ferroptosis	Validated	_NA_	Ubiquitin carboxyl-terminal hydrolase BAP1	Q92560 (BAP1_HUMAN)	30907299	_NA_
EPAS1	Endothelial PAS domain protein 1	HGNC:3374	A driver of ferroptosis susceptibility. Ablation reduced susceptibility to ferroptosis.	CRISPR, sgRNA, shRNA, immunoblot, cell viability, western blot	Mice	786-O cells	EPAS1 :+: HILPDA, EPAS1 :+: PLIN2, HILPDA :+: PUFA, PLIN2 :+: PUFA, PUFA :+: PUFA-phospholipid hydroperoxides, PUFA-phospholipid hydroperoxides :+: Ferroptosis	Validated	_NA_	Endothelial PAS domain-containing protein 1	Q99814 (EPAS1_HUMAN)	30962421	HIF-2alpha in article
HILPDA	Hypoxia inducible lipid droplet associated	HGNC:28859	Promotes ferroptosis sensitivity downstream of HIF-2alpha.	RNA-Seq, western blot, qRT-PCR, shRNA, cell viability, immunoblot	Mice	786-O cells	HILPDA :+: PUFA, PUFA :+: PUFA-phospholipid hydroperoxides, PUFA-phospholipid hydroperoxides :+: Ferroptosis	Validated	_NA_	Hypoxia-inducible lipid droplet-associated protein	Q9Y5L2 (HLPDA_HUMAN)	30962421	_NA_
HIF1A	Hypoxia inducible factor 1 subunit alpha	HGNC:4910	Re-sensitized HIF-2alpha-null cells to ferroptosis. Induce ferroptosis sensitivity in cancer cells.	cDNA screenin, cell viability	Mice	786-O cells	HIF1A :+: HILPDA, HIF1A :+: PLIN2, HILPDA :+: PUFA, PLIN2 :+: PUFA, PUFA :+: PUFA-phospholipid hydroperoxides, PUFA-phospholipid hydroperoxides :+: Ferroptosis	Validated	_NA_	Hypoxia-inducible factor 1-alpha	Q16665 (HIF1A_HUMAN)	30962421	HIF-1alpha in article
ALOX12	Arachidonate 12-lipoxygenase, 12S type	HGNC:429	An essential factor of p53-dependent ferroptosis. Loss of one Alox12 allele is sufficient to abrogate p53-mediated ferroptosis.	RNAi, qRT-PCR, western blot, CRISPR, cell death assay, GSH measurement, flow cytometer	Human, mice	H1299 cells, U2OS cells, mouse embryonic fibroblasts, mice	ALOX12 :+: PUFAs-OOH, PUFAs-OOH :+: Ferroptosis	Validated	_NA_	Arachidonate 12-lipoxygenase	P18054 (LOX12_HUMAN)	30962574	_NA_
ACSL4	Acyl-CoA synthetase long chain family member 4	HGNC:3571	Required for ferroptosis induced by erastin. ACSL4-null cells are resistant to ferroptosis induced by either erastin.	Western blot, cell death assay, CRISPR	Human	U2OS	ACSL4 :+: Ferroptosis	Validated	_NA_	Long-chain-fatty-acid--CoA ligase 4	O60488 (ACSL4_HUMAN)	30962574	_NA_
HMOX1	Heme oxygenase 1	HGNC:5013	Enhances the ferroptotic process in PRDX6-silenced cells by promoting cellular accumulation of ferrous ions. Overexpression increases both erastin and RSL-3-induced lipid ROS.	Gene transfection, western blot, qRT-PCR, LOOH quantification	Human	H1299 cells	HMOX1 :+: Ferroptosis	Validated	_NA_	Heme oxygenase 1	P09601 (HMOX1_HUMAN)	31036877	_NA_
IFNG	Interferon gamma	HGNC:5438	Interferon gamma released from CD8+ T cells downregulates the expression of SLC3A2 and SLC7A11, and as a consequence, promotes tumour cell lipid peroxidation and ferroptosis.	BODIPY-C11, liperfluo staining, cell death measurement, FACS, cell proliferation and viability assay, qPCR, immunoblotting, glutathione quantification, MDA assay, glutamate assay	Human, mice	HT-1080, A375, B16-F0, ID8 cells, female NSG and C57BL/6 mice	IFNG :-: SLC3A2, IFNG :-: SLC7A11, SLC3A2 :+: System Xc-, SLC7A11 :+: System Xc-, System Xc- :+: Cystine, Cystine :-: Lipid ROS, Lipid ROS :+: Ferroptosis	Validated	_NA_	Interferon gamma	P01579 (IFNG_HUMAN)	31043744	IFNgamma in article
ANO6	Anoctamin 6	HGNC:25240	Essential for ferroptosis. Inhibition blocked ferroptotic cell death induced by RSL3/erastin.	Immunocytochemistry, RT-PCR, TUNEL Assay, flow Cytometry, LDH assay, gene knockout, siRNA	Human, mice	A549, Cal27, HT29 and MG-63 cells, Cx3cr1-Cre mice	ANO6 :+: Ferroptosis	Validated	_NA_	Anoctamin-6	Q4KMQ2 (ANO6_HUMAN)	31060306	_NA_
LPIN1	Lipin 1	HGNC:13345	Overexpression of adipose lipin‐1 in mice facilitated the onset of hepatic ferroptosis.	Enzyme‐linked immunosorbent assay, lipid peroxidation assay, iron assay, MDA assay, qPCR, GSH assay	Mice	C57BL/6 mice	LPIN1 :+: Ferroptosis	Validated	_NA_	Phosphatidate phosphatase LPIN1	Q14693 (LPIN1_HUMAN)	31061954	_NA_
HMGB1	High mobility group box 1	HGNC:4983	Required for erastin-induced ferroptosis. Knockdown of HMGB1 decreased erastin-induced cell death.	Gene transfection, RNAi, cell viability assay, ELISA, LDH assay, flow cytometry, qPCR, western blot, electron microscopy	Human, mice	HL-60 cell, male NOD/SCID mice	HMGB1 :+: Ferroptosis	Validated	_NA_	High mobility group protein B1	P09429 (HMGB1_HUMAN)	31105999	_NA_
TNFAIP3	TNF alpha induced protein 3	HGNC:11896	Overexpression increased ROS generation and enhanced erastin-induced ferroptosis, whereas knockdown inhibited erastin-induced ferroptosis.	Lentivirus transduction, CCK-8 assay, DYE670 staining assay, ROS staining assay, RT-qPCR, western blot	Human	HUVEC cells	TNFAIP3 :+: ACSL4, ACSL4 :+: Lipid ROS, TNFAIP3 :-: GPX4, GPX4 :-: Lipid ROS, Lipid ROS :+: Ferroptosis	Validated	_NA_	Tumor necrosis factor alpha-induced protein 3	P21580 (TNAP3_HUMAN)	31160087	Zinc lipoprotein A20 in article
TLR4	Toll like receptor 4	HGNC:11850	Knockdown inhibited ferroptosis.	Immunohistochemistry, western blot, cell death assay, siRNA	Rat	Sprague Dawley rats	TLR4 :+: Ferroptosis	Validated	_NA_	Toll-like receptor 4	O00206 (TLR4_HUMAN)	31196626	_NA_
NOX4	NADPH oxidase 4	HGNC:7891	Knockdown inhibited ferroptosis.	Immunohistochemistry, western blot, cell death assay, siRNA	Rat	Sprague Dawley rats	NOX4 :+: Ferroptosis	Validated	_NA_	NADPH oxidase 4	Q9NPH5 (NOX4_HUMAN)	31196626	_NA_
ATF3	Activating transcription factor 3	HGNC:785	Promotes ferroptosis induced by erastin.	Cell viability assay, transfection, lentiviral infection, qRT-PCR, western blot	Human	HT1080 cells, retinal pigment epithelial cells	ATF3 :-: SLC7A11, SLC7A11 :+: System Xc-, System Xc- :+: GSH, GSH :-: Lipid ROS, Lipid ROS :+: Ferroptosis	Validated	_NA_	Cyclic AMP-dependent transcription factor ATF-3	P18847 (ATF3_HUMAN)	31273299	_NA_
ATM	ATM serine/threonine kinase	HGNC:795	Essential for ferroptosis. Genetic knockdown and chemical inhibition of ATM both suppress ferroptotic cell death.	siRNA, western blot, nuclear/cytosol fraction, cell viability, cell death, GSH assay, kinome screen, qRT-PCR, immunofluorescence assay	Human	MDA-MB-231, RCC4, 293T, and HT-1080 cell lines	ATM :-: MTF1, MTF1 :+: FTL, MTF1 :+: FTH1, FTL :-: Ferroptosis, FTH1 :-: Ferroptosis	Validated	_NA_	Serine-protein kinase ATM	Q13315 (ATM_HUMAN)	31320750	_NA_
YY1AP1	YY1 associated protein 1	HGNC:30935	Makes cells more sensitive to ferroptosis. Cells lacking YAP were no longer sensitised to ferroptosis.	Cell death, cell viability, lipid peroxidation, immunoblotting, CRISPR/Cas9, ChIP assay, qRT-PCR	Human, mice	Mouse embryonic fibroblasts, NF639 cells, human epithelial tumour cells, human mesothelioma cells, xenograft mouse	YAP :+: ACSL4, ACSL4 :+: Ferroptosis, YAP :+: TFRC, TFRC :+: Ferroptosis	Validated	_NA_	YY1-associated protein 1	Q9H869 (YYAP1_HUMAN)	31341276	YAP in article
EGLN2	Egl-9 family hypoxia inducible factor 2	HGNC:14660	Inhibiting EGLN2 activation diminished ferroptotic tumor cell death.	Cytotoxicity assays, western blot, immunoprecipitation, RNA interference, gene transfection, qPCR, MDA assay	Human, mice	Calu-1, THP1, HT1080, and HL-60 cells, athymic nude mice	EGLN2 :-: HIF1A, HIF1A :-: Lipid ROS, Lipid ROS :+: Ferroptosis	Validated	_NA_	Egl nine homolog 2	Q96KS0 (EGLN2_HUMAN)	31355331	_NA_
MIOX	Myo-inositol oxygenase	HGNC:14522	Overexpression exacerbates cell death, knockdown inhibits ferroptosis.	MTT assay, measurement of GPX4 activity, labile iron pool assay, evaluation of cell death and cell morphology, immunohistochemical staining	Human, mice	HK-2 cells, C57BL/6J mice	MIOX :-: GPX4, GPX4 :-: Ferroptosis, MIOX :-: GSH, GSH :-: Ferroptosis	Validated	_NA_	Inositol oxygenase	Q9UGB7 (MIOX_HUMAN)	31437128	_NA_
TAZ	Tafazzin	HGNC:11577	TAZ removal confers ferroptosis resistance, whereas overexpression of TAZS89A sensitizes cells to ferroptosis.	Cell viability, cell death, western blot, siRNA, qRT-PCR, microarray, immunofluorescence staining, ChIP-seq, Lipid ROS assay	Human, mice	RCC4, 786O cells, JAX NOD.CB17-PrkdcSCID-J mice	TAZ :+: EMP1, EMP1 :+: NOX4, NOX4 :+: Lipid ROS, Lipid ROS :+: Ferroptosis	Validated	_NA_	Tafazzin	Q16635 (TAZ_HUMAN)	31484063	_NA_
MTDH	Metadherin	HGNC:29608	Can enhance sensitivity to inducers of ferroptosis. Enhances the vulnerability of cancer cells to ferroptosis.	Cell viability, qRT-PCR, western blotting, GSH assay, GPx4 activity assay, tumor xenograft model	Human, mice	Cell lines A549, H1975, DMS53, DMS273, KLE, AN3CA, RL95, Hec1A, Ishikawa, MDA-MB-231, MCF-7, Hec50, immunodeficient mice	MTDH :-: Cysteine, Cystein :-: Ferroptosis, MTDH :-: SLC3A2, SLC3A2 :-: Ferroptosis, MTDH :-: GPX4, GPX4 :-: Ferroptosis, MTDH :-: GSH, GSH :-: Ferroptosis, MTDH :+: Glutamate, Glutamate :+: Ferroptosis	Validated	_NA_	Protein LYRIC	Q86UE4 (LYRIC_HUMAN)	31527591	_NA_
IDH1	Isocitrate dehydrogenase (NADP(+)) 1	HGNC:5382	Deletion of the mutant IDH1 allele or pharmacological inhibition of mutant IDH1 confers resistance to erastin-induced ferroptosis. Ectopic expression of mutant IDH1 promotes ferroptosis.	Cell transfection, cell viability, GSH assay, lipid ROS assay	Human	HEK293T, HT-1080 and KYSE-170 cells	IDH1 :-: GPX4, GPX4 :-: Lipid ROS, Lipid ROS :+: Ferroptosis, IDH1 :-: GSH, GSH :-: Ferroptosis	Validated	_NA_	Isocitrate dehydrogenase [NADP] cytoplasmic	O75874 (IDHC_HUMAN)	31591388	_NA_
SIRT1	Sirtuin 1	HGNC:14929	Knockout partially mitigates ferroptosis.	Lipid peroxidation, iron and GSH assay, qRT-PCR, western blot	Mice	Mice in C57BL/6 background	SIRT1 :+: Ferroptosis	Predicted	_NA_	NAD-dependent protein deacetylase sirtuin-1	Q96EB6 (SIR1_HUMAN)	31610175	_NA_
TAZ	Tafazzin	HGNC:11577	TAZ removal confers ferroptosis resistance, while TAZS89A overexpression sensitizes cells to ferroptosis.	siRNA, qRT-PCR, western blot, cell viability, lipid ROS assay	Human	TOV-21G, CAOV2, CAOV2R, MDA-MB-231 cells	TAZ :+: ANGPTL4, ANGPTL4 :+: NOX2, NOX2 :+: Ferroptosis	Validated	_NA_	Tafazzin	Q16635 (TAZ_HUMAN)	31641008	_NA_
BECN1	Beclin 1	HGNC:1034	Overexpression aggravated isoflurane-induced cell damage by upregulating ferroptosis. This phenomenon was significantly attenuated by silencing of Beclin1.	Cell viability, RNAi, RT-qPCR, western blot, lipid peroxidation, iron, GSH and glutamate release assays	Human	SH-SY5Y cells	(Beclin1/SLC7A11) :-: System Xc-, System Xc- :-: Ferroptosis	Validated	_NA_	Beclin-1	Q14457 (BECN1_HUMAN)	31650158	Beclin1 in article
FBXW7	F-box and WD repeat domain containing 7	HGNC:16712	FBXW7 plasmid induces ferroptosis.	Cell viability, lipid peroxidation, iron, GSH and ROS assays, western blot, RT-PCR, RNA-seq	Human, mice	Hepatic stellate cells, C57BL/6 mice	FBXW7 :+: Ferroptosis	Deduced	_NA_	F-box/WD repeat-containing protein 7	Q969H0 (FBXW7_HUMAN)	31679460	_NA_
PANX1	Pannexin 1	HGNC:8599	Deletion protects against ferroptotic cell death. Silenced Panx1 expression significantly attenuated ferroptotic lipid peroxidation and iron accumulation induced by the ferroptosis inducer erastin.	Cell viability, cell death, qRT-PCR, western blot, lipid peroxidation detection, shRNA	Human, mice	HK-2 cells, C57BL/6 mice	PANX1 :-: HMOX1, HMOX1 :-: Ferroptosis, PANX1 :+: MAPK/ERK, MAPK/ERK :+: Ferroptinophagy, Ferroptinophagy :+: Ferroptosis	Validated	_NA_	Pannexin-1	Q96RD7 (PANX1_HUMAN)	31694915	_NA_
DNAJB6	DnaJ heat shock protein family (Hsp40) member B6	HGNC:14888	Promotes ferroptosis in esophageal squamous cell carcinoma.	Western blot, immunohistochemistry,lentivirus infection, colony-forming, RT‑qPCR, CCK-8, transwell and mouse xenograft assays	Human, mice	Cell lines TE-1, Eca9706, Eca109, KYSE150, and KYSE450, BALB/c athymic nude mice	DNAJB6 :-: GPX4, GPX4 :-: Ferroptosis	Predicted	_NA_	DnaJ homolog subfamily B member 6	O75190 (DNJB6_HUMAN)	31701262	_NA_
BACH1	BTB domain and CNC homolog 1	HGNC:935	Promotes ferroptosis by repressing the transcription of a subset of the erastin-induced protective genes.	Western blotting, qPCR, cell death, labile iron detection, RNA-seq	Mice	C57BL/6J mice, mouse embryonic fibroblasts	BACH1 :+: Lipid ROS, Lipid ROS :+: Ferroptosis	Validated	_NA_	Transcription regulator protein BACH1	O14867 (BACH1_HUMAN)	31740582	_NA_
ACSL4	Acyl-CoA synthetase long chain family member 4	HGNC:3571	Overexpression induced ferroptosis. The opposite results were observed when ACSL4 was silenced.	Western blotting, immunofluorescence, 5‑HETE, LDH and CCK-8 cell viability assay	Human	HEB, T98G, U87 MG and U251 cells	ACSL4 :-: GPX4, GPX4 :-: Ferroptosis	Validated	_NA_	Long-chain-fatty-acid--CoA ligase 4	O60488 (ACSL4_HUMAN)	31789401	_NA_
LONP1	Lon peptidase 1, mitochondrial	HGNC:9479	Inhibition of LONP1 negatively regulates erastin-induced cell death.	Cell viability, western blot, qRT-PCR, lipid peroxidation assay, glutathione assay	Human	PANC1, BxPC3 cells	LONP1 :-: Nrf2/Keap1 pathway, Nrf2/Keap1 pathway :-: Ferroptosis, LONP1 :-: GPX4, GPX4 :-: Ferroptosis	Validated	_NA_	Lon protease homolog, mitochondrial	P36776 (LONM_HUMAN)	31822343	_NA_
Suppressor
Symbol	Name	HGNC_ID	Evidence	Test method	Test in	Test setting	Pathway	Confidence	Caution	Protein encoded	UniProtKB	PMID	Remark
SLC7A11	Solute carrier family 7 member 11	HGNC:11059	Silencing of SLC7A11 sensitized HT-1080 cells to erastin-induced death, whereas transfection of HT-1080 cells with a plasmid encoding SLC7A11 conferred protection from erastin- and sulfasalazine-induced death.	RT-qPCR, siRNA, gene transfection, cell viability	Human	HT-1080 cells	SLC7A11 :+: Cystine, Cystine :-: Ferroptosis	Validated	_NA_	Cystine/glutamate transporter	Q9UPY5 (XCT_HUMAN)	22632970	_NA_
GPX4	Glutathione peroxidase 4	HGNC:4556	RNAi-mediated GPX4 knockdown induces ferroptosis.	Affinity-based chemoproteomics, western blotting, and RNAi	Human, mice	HRAS mutant BJeLR-engineered tumor cells, HT-1080 cells, xenograft mouse model (athymic nude mice injected with four million HT-1080 cells)	GPX4 :-: Lipid ROS, Lipid ROS :+: Ferroptosis	Validated	_NA_	Phospholipid hydroperoxide glutathione peroxidase	P36969 (GPX4_HUMAN)	24439385	_NA_
AKR1C1	Aldo-keto reductase family 1 member C1	HGNC:384	Up-regulated in DU-145 erastin-resistant clones. Participate in the detoxification of toxic lipid metabolites. May confer partial resistance to erastin by enhancing the detoxification of reactive aldehydes generated downstream of the oxidative destruction of the plasma membrane during ferroptosis.	RNA-seq, glutamate release assay, cell growth, flow cytometry	Human	DU-145 prostate cancer cells	AKR1C1 :-: Ferroptosis	Validated	_NA_	Aldo-keto reductase family 1 member C1	Q04828 (AK1C1_HUMAN)	24844246	_NA_
AKR1C2	Aldo-keto reductase family 1 member C2	HGNC:385	Up-regulated in DU-145 erastin-resistant clones. Participate in the detoxification of toxic lipid metabolites. May confer partial resistance to erastin by enhancing the detoxification of reactive aldehydes generated downstream of the oxidative destruction of the plasma membrane during ferroptosis.	RNA-seq, glutamate release assay, cell growth, flow cytometry	Human	DU-145 prostate cancer cells	AKR1C2 :-: Ferroptosis	Validated	_NA_	Aldo-keto reductase family 1 member C2	P52895 (AK1C2_HUMAN)	24844246	_NA_
AKR1C3	Aldo-keto reductase family 1 member C3	HGNC:386	Up-regulated in DU-145 erastin-resistant clones. Participate in the detoxification of toxic lipid metabolites. May confer partial resistance to erastin by enhancing the detoxification of reactive aldehydes generated downstream of the oxidative destruction of the plasma membrane during ferroptosis.	RNA-seq, glutamate release assay, cell growth, flow cytometry	Human	DU-145 prostate cancer cells	AKR1C3 :-: Ferroptosis	Validated	_NA_	Aldo-keto reductase family 1 member C3	P42330 (AK1C3_HUMAN)	24844246	_NA_
GPX4	Glutathione peroxidase 4	HGNC:4556	Knockout of glutathione peroxidase 4 (Gpx4) causes cell death in a pathologically relevant form of ferroptosis. Knockdown renders cells more sensitive to ferroptosis-inducing agents.	Cell viability assessment, siRNA	Human, mice	Mouse embryonic fibroblast (MEF) cells (Pfa1 cells), Gpx4−/− cells and mice, HK-2 cells	GPX4 :-: Lipid ROS, Lipid ROS :+: Ferroptosis	Validated	_NA_	Phospholipid hydroperoxide glutathione peroxidase	P36969 (GPX4_HUMAN)	25402683	_NA_
RB1	RB transcriptional corepressor 1	HGNC:9884	Rb knock-down cells exposed to sorafenib encounter ferroptosis. Lack of Rb sensitized HCC cells to the induction of ferroptosis.	RNA interference, cell viability assay, oxidative stress measurement	Human, mice	HCC cell lines Huh7 and PLC/PRF5; Balb/c nude mice received tumour xenografts derived from HCC cells.	RB1 :-: Ferroptosis	Validated	_NA_	Retinoblastoma-associated protein	P06400 (RB_HUMAN)	25444922	_NA_
HSPB1	Heat shock protein family B (small) member 1	HGNC:5246	Knockdown of HSF1 and HSPB1 enhances erastin-induced ferroptosis, whereas heat shock pretreatment and overexpression of HSPB1 inhibits erastin-induced ferroptosis.	RNAi, RT-qPCR, western blot, cell viability	Human, mice	HeLa and U2OS cells, human xenograft mouse tumor derived from HeLa (#CCL-2) cells.	HSPB1 :-: Ferroptosis	Validated	_NA_	Heat shock protein beta-1	P04792 (HSPB1_HUMAN)	25728673	_NA_
HSF1	Heat shock transcription factor 1	HGNC:5224	Knockdown of HSF1 and HSPB1 enhances erastin-induced ferroptosis, whereas heat shock pretreatment and overexpression of HSPB1 inhibits erastin-induced ferroptosis.	RNAi, RT-qPCR, western blot, cell viability	Human, mice	HeLa and U2OS cells, human xenograft mouse tumor derived from HeLa (#CCL-2) cells.	HSF1 :-: Ferroptosis	Validated	_NA_	Heat shock factor protein 1	Q00613 (HSF1_HUMAN)	25728673	_NA_
SLC7A11	Solute carrier family 7 member 11	HGNC:11059	Overexpressed in human cancer specimens. Overexpression inhibits ROS-induced ferroptosis.	Western blot, cell death test, ChIP assay, RT-PCR, immunofluorescence staining, colony formation assay, TUNEL and BrdU assay	Human, mice	H1299 cells, mouse embryonic fibroblasts, transgenic mice; colon, liver and kidney tumour samples; mouse xenograft	SLC7A11 :+: Cystine, Cystine :-: Ferroptosis	Validated	_NA_	Cystine/glutamate transporter	Q9UPY5 (XCT_HUMAN)	25799988	_NA_
GPX4	Glutathione peroxidase 4	HGNC:4556	Ex vivo, Gpx4-deficient T cells rapidly accumulated membrane lipid peroxides and concomitantly underwent cell death driven by ferroptosis.	Viability assays, flow cytometry, lipid peroxidation assay	Mice	T cells	GPX4 :-: Ferroptosis	Validated	_NA_	Phospholipid hydroperoxide glutathione peroxidase	P36969 (GPX4_HUMAN)	25824823	_NA_
GCLC	Glutamate-cysteine ligase catalytic subunit	HGNC:4311	RNAi knockdown sensitized cell death induced by cystine starvation.	RNAi, qPCR	Mice	Mouse embryonic fibroblasts	GCLC :+: GSH, GSH :-: Ferroptosis	Validated	_NA_	Glutamate--cysteine ligase catalytic subunit	P48506 (GSH1_HUMAN)	26166707	_NA_
SLC7A11	Solute carrier family 7 member 11	HGNC:11059	Overexpression of SLC7A11 considerably abrogated ferroptosis.	Cell death quantification, gene transfection, western blot	Human	H1299 cells	SLC7A11 :-: Ferroptosis	Validated	_NA_	Cystine/glutamate transporter	Q9UPY5 (XCT_HUMAN)	26218928	_NA_
NFE2L2	Nuclear factor, erythroid 2 like 2	HGNC:7782	NRF2 plays a central role in protecting hepatocellular carcinoma (HCC) cells against ferroptosis	Cell Viability Analysis, western blot, RNAi, qRT-PCR	Human, mice	HepG2, Hepa1‐6, Hep3B, and SNU‐182 cells, C57BL/6 mice	NFE2L2 :+: (NQO1/HMOX1/FTH1), (NQO1/HMOX1/FTH1) :-: Ferroptosis	Validated	_NA_	Nuclear factor erythroid 2-related factor 2	Q16236 (NF2L2_HUMAN)	26403645	NRF2 in article
SQSTM1	Sequestosome 1	HGNC:11280	The interaction between p62 and Keap1 increased following erastin and sorafenib treatment. Knockdown of p62 suppressed NRF2 expression and promoted growth inhibition with increased ferroptotic events including GSH depletion, lipid ROS production, and an increase of iron levels.	Immunoprecipitation assay, shRNA knockdown, iron assay, lipid peroxidation assay, glutathione assay, cell viability	Human, mice	HepG2, Hepa1‐6, Hep3B, and SNU‐182 cells	SQSTM1 :-: KEAP1, KEAP1 :-: NFE2L2, NFE2L2 :-: Ferroptosis	Validated	_NA_	Sequestosome-1	Q13501 (SQSTM_HUMAN)	26403645	p62 in article.
NQO1	NAD(P)H quinone dehydrogenase 1	HGNC:2874	Knockdown of p62, quinone oxidoreductase‐1, heme oxygenase‐1, and ferritin heavy chain‐1 by RNA interference in HCC cells promoted ferroptosis in response to erastin and sorafenib.	qRT‐PCR, RNA interference	Human, mice	HepG2, Hepa1‐6, Hep3B, and SNU‐182 cells	NQO1 :-: Ferroptosis	Validated	_NA_	NAD(P)H dehydrogenase [quinone] 1	P15559 (NQO1_HUMAN)	26403645	_NA_
HMOX1	Heme oxygenase 1	HGNC:5013	Knockdown of p62, quinone oxidoreductase‐1, heme oxygenase‐1, and ferritin heavy chain‐1 by RNA interference in HCC cells promoted ferroptosis in response to erastin and sorafenib.	qRT‐PCR, RNA interference	Human, mice	HepG2, Hepa1‐6, Hep3B, and SNU‐182 cells	HMOX1 :-: Ferroptosis	Validated	Article (PMID 26405158) suggests it a driver.	Heme oxygenase 1	P09601 (HMOX1_HUMAN)	26403645	HO1 in article
FTH1	Ferritin heavy chain 1	HGNC:3976	Knockdown of p62, quinone oxidoreductase‐1, heme oxygenase‐1, and ferritin heavy chain‐1 by RNA interference in HCC cells promoted ferroptosis in response to erastin and sorafenib.	qRT‐PCR, RNA interference	Human, mice	HepG2, Hepa1‐6, Hep3B, and SNU‐182 cells	FTH1 :-: Ferroptosis	Validated	_NA_	Ferritin heavy chain	P02794 (FRIH_HUMAN)	26403645	_NA_
MUC1	Mucin 1, cell surface associated	HGNC:7508	MUC1-C (C-terminal subunit) blocks erastin-induced ferroptosis and induces increases in GSH.	shRNA, GSH level measurement, cell death test	Human	MDA-MB-468, BT-20 cells	MUC1 :+: System Xc-, System Xc- :+: GSH, GSH :-: Ferroptosis	Validated	_NA_	Mucin-1	P15941 (MUC1_HUMAN)	26930718	_NA_
SLC3A2	Solute carrier family 3 member 2	HGNC:11026	Required for in vitro cell survival because of its role in protecting cells from ferroptosis.	Cell survival test	Mice	Mouse ES-derived fibroblasts	SLC3A2 :+: System Xc-, System Xc- :-: Ferroptosis	Validated	_NA_	4F2 cell-surface antigen heavy chain	P08195 (4F2_HUMAN)	26945935	CD98hc in article
MT1G	Metallothionein 1G	HGNC:7399	A negative regulator of ferroptosis in HCC cells. Knockdown of MT‐1G by RNA interference increases glutathione depletion and lipid peroxidation, which contributes to sorafenib‐induced ferroptosis.	RNA interference, cell viability assay, colony formation assay, western blot, qRT-PCR, glutathione assay, lipid peroxidation assay	Human, mice	HCC cells (HepaG2, Hep3B, and Huh7 cells), nude mice.	MT1G :-: Ferroptosis	Validated	_NA_	Metallothionein-1G	P13640 (MT1G_HUMAN)	27015352	MT‐1G in article
NFE2L2	Nuclear factor, erythroid 2 like 2	HGNC:7782	Required for sorafenib‐induced expression of MT‐1G which is a ferroptosis suppressor.	shRNA, qRT-PCR, western blot	Human	Huh7 and/or HepG2 cells	NFE2L2 :+: MT1G, MT1G :-: Ferroptosis	Deduced	Its ability to induce MT1G was validated, but its role in ferroptosis needs validation.	Nuclear factor erythroid 2-related factor 2	Q16236 (NF2L2_HUMAN)	27015352	NRF2 in article
SLC40A1	Solute carrier family 40 member 1	HGNC:10909	Involved in siramesine and lapatinib-induced ferroptotic cell death. Its expression is decreased after treatment with siramesine alone or in combination with lapatinib. Overexpression FPN resulted in decreased ROS and cell death whereas knockdown of FPN increased cell death after siramesine and lapatinib treatment.	Western blot, densitometry quantification, siRNA, gene transfection, cell death test	Human	MDA MB 231 and SKBr3 cells	SLC40A1 :-: Lipid ROS, Lipid ROS :+: Ferroptosis	Validated	_NA_	Solute carrier family 40 member 1	Q9NP59 (S40A1_HUMAN)	27441659	Ferroportin-1 (FPN) in article
SLC7A11	Solute carrier family 7 member 11	HGNC:11059	Knockdown increased cell death.	siRNA, western blot, cell death test	Human	MDA MB 231 cells	SLC7A11 :+: GSH, GSH :-: Ferroptosis	Validated	_NA_	Cystine/glutamate transporter	Q9UPY5 (XCT_HUMAN)	27441659	_NA_
GPX4	Glutathione peroxidase 4	HGNC:4556	Knockdown increased cell death.	siRNA, western blot, cell death test	Human	MDA MB 231 and SKBr3 cells	GPX4 :-: Ferroptosis	Validated	_NA_	Phospholipid hydroperoxide glutathione peroxidase	P36969 (GPX4_HUMAN)	27441659	_NA_
SLC7A11	Solute carrier family 7 member 11	HGNC:11059	Inhibition induces ferroptosis. Silencing of the SLC7A11 gene increases the cisplatin sensitivity of resistant HNC cells.	Cell viability, western blot, siRNA or shRNA, glutathione and ROS production measurements	Human, mice	AMC-HN3R, -HN4R, and -HN9R head and neck cancer cells, BALB/c male nude mice	SLC7A11 :-: Ferroptosis	Validated	_NA_	Cystine/glutamate transporter	Q9UPY5 (XCT_HUMAN)	27477897	_NA_
CISD1	CDGSH iron sulfur domain 1	HGNC:30880	Genetic inhibition of CISD1 contributes to erastin-induced ferroptosis. Stabilization of the iron sulfur cluster of CISD1 inhibits ferroptosis.	Cytotoxicity assays, western blot, q-PCR, RNAi	Human	HepG2 and Hep3B cells	CISD1 :-: Mitochondrial lipid ROS, Mitochondrial lipid ROS :+: Ferroptosis	Validated	_NA_	CDGSH iron-sulfur domain-containing protein 1	Q9NZ45 (CISD1_HUMAN)	27510639	_NA_
SLC7A11	Solute carrier family 7 member 11	HGNC:11059	Elevated levels of expression are resistant to erastin-induced ferroptosis. Repression of SLC7A11 expression by p53 sensitized cells to undergo erastin-induced ferroptosis.	Western blot, cell death assay, qPCR	Human	H1299 cells	SLC7A11 :-: Ferroptosis	Validated	_NA_	Cystine/glutamate transporter	Q9UPY5 (XCT_HUMAN)	27705786	_NA_
FANCD2	FA complementation group D2	HGNC:3585	Inhibits erastin-induced ferroptosis. Plays a novel role in the negative regulation of ferroptosis.	Cell viability assay, Q-PCR, western blot, iron assay, lipid peroxidation assay, glutathione assay	Mice	Bone marrow stromal cells	FANCD2 :-: Ferroptosis	Validated	_NA_	Fanconi anemia group D2 protein	Q9BXW9 (FACD2_HUMAN)	27773819	_NA_
GPX4	Glutathione peroxidase 4	HGNC:4556	Protects lipid peroxidation. Cell damage induced by GPx4 ablation is involved in ferroptosis.	RT-PCR, western blot, cytotoxicity assay, cell proliferation assay, siRNA	Human	Umbilical vein endothelial cell	GPX4 :-: LDH, LDH :+: Ferroptosis	Validated	_NA_	Phospholipid hydroperoxide glutathione peroxidase	P36969 (GPX4_HUMAN)	27964880	_NA_
NFE2L2	Nuclear factor, erythroid 2 like 2	HGNC:7782	Nrf2 activation contributes to the resistance of HNCs to artesunate-induced ferroptosis. Nrf2 inhibition sensitizes head and neck cancer cells to artesunate-induced ferroptosis.	Cell viability assay, RNAi, gene transfection, western blot	Mice	Head and neck cancer cells (HN2–10), nude mice	NFE2L2 :-: Ferroptosis	Validated	_NA_	Nuclear factor erythroid 2-related factor 2	Q16236 (NF2L2_HUMAN)	28012440	NRF2 in article
FTMT	Ferritin mitochondrial	HGNC:17345	Overexpression significantly inhibited erastin-induced ferroptosis.	Cell viability assay, western blot	Mice, fly	SH-SY5Y cells, drosophila melanogasters W1118, elav-Gal4 and UAS-Fer3HCH	FTMT :-: Labile iron pool, Labile iron pool :+: Ferroptosis	Validated	_NA_	Ferritin	Q8N4E7 (FTMT_HUMAN)	28066232	_NA_
HSPA5	Heat shock protein family A (Hsp70) member 5	HGNC:5238	Negatively regulates ferroptosis. Suppression of HSPA5 expression increased erastin-induced death. Overexpressed HSPA5 inhibited erastin-induced ferroptotic cell death.	Cell viability assay, western blot, shRNA, gene transfection	Human, mice	Pancreatic ductal adenocarcinoma cell lines (PANC1, CFPAC1, MiaPaCa2), nude mice, B6 mice	HSPA5 :+: GPX4, GPX4 :-: Lipid ROS, Lipid ROS :+: Ferroptosis	Validated	_NA_	Endoplasmic reticulum chaperone BiP	P11021 (BIP_HUMAN)	28130223	_NA_
ATF4	Activating transcription factor 4	HGNC:786	Inhibition of ATF4 expression increased erastin-induced cell death. ATF4 results in the induction of HSPA5, which in turn protects against GPX4 protein degradation and subsequent ferroptosis.	CCK8 cell viability assay, clonogenic cell survival assay, western blot, q-PCR, RNAi	Human	Pancreatic ductal adenocarcinoma cells (e.g., PANC1, CFPAC1, MiaPaCa2, and Panc2.03)	ATF4 :+: HSPA5, HSPA5 :+: GPX4, GPX4 :-: Lipid ROS, Lipid ROS :+: Ferroptosis	Validated	_NA_	Cyclic AMP-dependent transcription factor ATF-4	P18848 (ATF4_HUMAN)	28130223	_NA_
SLC7A11	Solute carrier family 7 member 11	HGNC:11059	Slc7a11 deletion increases susceptibility to iron overload-induced ferroptosis.	Cell viability, RNAi, RT-PCR	Mice	Mice, hepatocytes, bone marrow–derived macrophages	SLC7A11 :-: Ferroptosis	Validated	_NA_	Cystine/glutamate transporter	Q9UPY5 (XCT_HUMAN)	28195347	_NA_
GPX4	Glutathione peroxidase 4	HGNC:4556	Ferroptosis drives neurodegeneration in Gpx4BIKO mice.	RT-qPCR, behavior test, western blot	Mice	Forebrain neurons of Gpx4BIKO mice and Gpx4(f/f) mice	GPX4 :-: Ferroptosis	Validated	_NA_	Phospholipid hydroperoxide glutathione peroxidase	P36969 (GPX4_HUMAN)	28212525	_NA_
GPX4	Glutathione peroxidase 4	HGNC:4556	Downregulation conferred increased sensitivity to ferroptosis following cystine deprivation.	Immunoblotting, cell viability	Human	Human mammary epithelial cells	GPX4 :-: Lipid ROS, Lipid ROS :+: Ferroptosis	Validated	_NA_	Phospholipid hydroperoxide glutathione peroxidase	P36969 (GPX4_HUMAN)	28297659	_NA_
HMOX1	Heme oxygenase 1	HGNC:5013	Demonsrates antiferroptotic role. HO-1 deficiency promotes erastin-induced ferroptosis.	RT-PCR, western blot, cell viability, siRNA	Mice	Renal proximal tubule cells	HMOX1 :-: Ferroptosis	Validated	Article (PMID 26405158) suggests it a driver.	Heme oxygenase 1	P09601 (HMOX1_HUMAN)	28515173	HO-1 in article
ATF4	Activating transcription factor 4	HGNC:786	ATF4 expression induces acquired cell death resistance. ATF4 knockdown renders cells susceptible for ferroptosis.	siRNA, cell transfection, cell viability assay, RT-PCR, immunoblotting	Human	U87 and U251 glioblastoma cells	ATF4 :+: xCT, xCT :-: Lipid ROS, Lipid ROS :+: Ferroptosis	Validated	_NA_	Cyclic AMP-dependent transcription factor ATF-4	P18848 (ATF4_HUMAN)	28553953	_NA_
NFE2L2	Nuclear factor, erythroid 2 like 2	HGNC:7782	Nrf2 over expression promotes resistance to ferroptosis.	Cell growth assay	Human, rat	F98, U87 glioma cells	NFE2L2 :+: xCT, xCT :-: Lipid ROS, Lipid ROS :+: Ferroptosis	Validated	_NA_	Nuclear factor erythroid 2-related factor 2	Q16236 (NF2L2_HUMAN)	28805788	Nrf2 in article
TP53	Tumor protein p53	HGNC:11998	Inhibits ferroptosis in human colorectal cancer (CRC) cells. Loss of TP53 restored erastin sensitivity. Inhibits cell death induction by erastin in human CRC cells.	RNAi, live-cell imaging, cell viability, qPCR, western blot	Human, mice	HCT116, athymic nude mice	TP53 :+: Nucleus DPP4, Nucleus DPP4 :+: SLC7A11, SLC7A11 :-: Ferroptosis	Validated	Promotes ferroptosis via a transcription-dependent mechanism in non-CRC cells.	Cellular tumor antigen p53	P04637 (P53_HUMAN)	28813679	_NA_
SLC7A11	Solute carrier family 7 member 11	HGNC:11059	Knockdown sensitized cells to erastin.	shRNA, cell viability	Human	HCT116	SLC7A11 :-: Ferroptosis	Validated	_NA_	Cystine/glutamate transporter	Q9UPY5 (XCT_HUMAN)	28813679	_NA_
HELLS	Helicase, lymphoid specific	HGNC:4861	LSH inhibits ferroptosis by decreasing the intracellular levels of iron and lipid ROS.	Plate-colony formation assay; measurement of total ROS, Lipid ROS, and intracellular iron	Human, mice	Lung cancer H358 and PC9 cells, SCID Mice	HELLS :+: GLUT1, HELLS :+: SCD, HELLS :+: FADS2, GLUT1 :-: Ferroptosis, SCD :-: Ferroptosis, FADS2 :-: Ferroptosis	Validated	_NA_	Lymphoid-specific helicase	Q9NRZ9 (HELLS_HUMAN)	28900510	LSH in article
SCD	Stearoyl-CoA desaturase	HGNC:10571	Depletion of the SCD1 and FADS2 metabolic genes induces ferroptosis.	shRNA, RT-qPCR, MTT assay, total iron detection, lipid ROS detection	Human	A549 cancer cells	SCD :-: Ferroptosis	Validated	_NA_	Acyl-CoA desaturase	O00767 (ACOD_HUMAN)	28900510	SCD1 in article
FADS2	Fatty acid desaturase 2	HGNC:3575	Depletion of the SCD1 and FADS2 metabolic genes induces ferroptosis.	shRNA, RT-qPCR, MTT assay, total iron detection, lipid ROS detection	Human	A549 cancer cells	FADS2 :-: Ferroptosis	Validated	_NA_	Acyl-CoA 6-desaturase	O95864 (FADS2_HUMAN)	28900510	_NA_
SRC	SRC proto-oncogene, non-receptor tyrosine kinase	HGNC:11283	Src-STAT3 activation renders the cell unable to undergo to ferroptosis. Src inhibition decreased cell viability significantly, and that loss of viability was rescued by ferroptosis inhibitors.	Immunoblotting, RNAi, qPCR, western blot, cell viability	Human	MCF-10A and SUM-159 cells	SRC :+: STAT3, STAT3 :-: ACSL4, ACSL4 :+: Ferroptosis	Validated	_NA_	Proto-oncogene tyrosine-protein kinase Src	P12931 (SRC_HUMAN)	28972104	_NA_
STAT3	Signal transducer and activator of transcription 3	HGNC:11364	Src-STAT3 activation renders the cell unable to undergo to ferroptosis.	Immunoblotting, RNAi, qPCR, western blot, cell viability	Human	MCF-10A and SUM-159 cells	STAT3 :-: ACSL4, ACSL4 :+: Ferroptosis	Validated	_NA_	Signal transducer and activator of transcription 3	P40763 (STAT3_HUMAN)	28972104	_NA_
NFE2L2	Nuclear factor, erythroid 2 like 2	HGNC:7782	ARF-mediated ferroptosis was largely abrogated by co-expression of NRF2.	Gene transfection, cell death quantification	Human, mice	H1299, SaoS2, U2OS cells, nude mice	NFE2L2 :+: SLC7A11, SLC7A11 :-: Ferroptosis	Validated	_NA_	Nuclear factor erythroid 2-related factor 2	Q16236 (NF2L2_HUMAN)	28985506	NRF2 in article
PML	Promyelocytic leukemia	HGNC:9113	PML expression turned cells highly resistant to ferroptosis.	Cell death assessment	Human	IMR90 cells	PML :-: Ferroptosis	Validated	_NA_	Protein PML	P29590 (PML_HUMAN)	29081404	_NA_
MTOR	Mechanistic target of rapamycin kinase	HGNC:3942	Necessary and sufficient to protect cardiomyocyte cells against ferroptotic cell death. mTOR overexpression suppressed ferroptotic cell death, whereas mTOR deletion exaggerated cell death.	Cell viability assay, ROS production assay, western blot	Mice	Cardiomyocyte cell, C57BL/6 mice	MTOR :-: Ferroptosis	Validated	_NA_	Serine/threonine-protein kinase mTOR	P42345 (MTOR_HUMAN)	29127238	_NA_
NFS1	NFS1 cysteine desulfurase	HGNC:15910	Suppression of NFS1 cooperates with inhibition of cysteine transport to trigger ferroptosis in vitro and slow tumour growth. Suppression of NFS1 predisposes cancer cells to ferroptosis.	RNAi, cell viability assay,flow cytometry	Human	MDA-MB-231 cells, NOD.CB17 Scid/J mice	NFS1 :-: TFRC, TFRC :+: Ferroptosis	Validated	_NA_	Cysteine desulfurase	Q9Y697 (NFS1_HUMAN)	29168506	_NA_
TP63	Tumor protein p63	HGNC:15979	Delta Np63 alpha can inhibit ferroptosis independent of p53. Overexpression protects cells from ferroptosis-inducing agents.	siRNA, cell death quantification	Human	ME-180 cells	TP63 :-: Ferroptosis	Validated	_NA_	Tumor protein 63	Q9H3D4 (P63_HUMAN)	29212036	Delta Np63 alpha in article
SLC7A11	Solute carrier family 7 member 11	HGNC:11059	Overexperession of SLC7A11 attenuated BAY-inhibited cell viability by ferroptosis.	Cell viability assay, qRT-PCR, shRNA, gene overexpression, western blot	Human	MDA-MB-231, MDA-MB-468, DBTRG-05MG	SLC7A11 :-: Ferroptosis	Validated	_NA_	Cystine/glutamate transporter	Q9UPY5 (XCT_HUMAN)	29274359	_NA_
TP53	Tumor protein p53	HGNC:11998	p53 stabilization suppresses ferroptosis. p53 suppresses metabolic stress-induced ferroptosis.	Immunoblotting, cell death quantification, time-lapse imaging	Human	HT-1080 cells	TP53 :+: CDKN1A, CDKN1A :+: GSH, GSH :-: Lipid ROS, Lipid ROS :+: Ferroptosis	Validated	Found to promote ferroptosis by other studies.	Cellular tumor antigen p53	P04637 (P53_HUMAN)	29346757	p53 in article
CDKN1A	Cyclin dependent kinase inhibitor 1A	HGNC:1784	Required to to suppress ferroptosis.	CRISPR, shRNA, immunoblotting, cell-cycle profile, cell death quantification	Human	HT-1080 cells	CDKN1A :+: GSH, GSH :-: Lipid ROS, Lipid ROS :+: Ferroptosis	Validated	_NA_	Cyclin-dependent kinase inhibitor 1	P38936 (CDN1A_HUMAN)	29346757	Encoding p21
MIR137	microRNA 137	HGNC:31523	Suppresses ferroptosis both in vitro and in vivo.	Immunoblotting, luciferase reporter assay, qRT-PCR, cell viability assay, colony formation assay, malondialdehyde assay, iron assay, flow cytometer, shRNA, xenograph mouse model	Human, mice	Melanoma cell lines A375 and G-361, C57BL/6 mice	MIR137 :-: SLC1A5, SLC1A5 :+: Glutaminolysis, Glutaminolysis :+: Lipid ROS, Lipid ROS :+: Ferroptosis	Validated	_NA_	_NA_	_NA_	29348676	_NA_
SLC40A1	Solute carrier family 40 member 1	HGNC:10909	Overexpression of Fpn inhibited ferroptosis.	Cell viability assay, lipid ROS measurement, RT-qPCR, western blot	Mice	TM4 Sertoli cells	SLC40A1 :-: Lipid ROS, Lipid ROS :+: Ferroptosis	Validated	_NA_	Solute carrier family 40 member 1	Q9NP59 (S40A1_HUMAN)	29436589	Fpn in article
GPX4	Glutathione peroxidase 4	HGNC:4556	Activation blocked ferroptosis.	Cell viability assay, lipid ROS measurement, RT-qPCR, western blot	Mice	TM4 Sertoli cells	GPX4 :-: Lipid ROS, Lipid ROS :+: Ferroptosis	Validated	_NA_	Phospholipid hydroperoxide glutathione peroxidase	P36969 (GPX4_HUMAN)	29436589	_NA_
GPX4	Glutathione peroxidase 4	HGNC:4556	GPX4-overexpressing cells were resistant to reactive oxygen species-induced cell death. Conversely, GPX4-knockdown cells were sensitive to reactive oxygen species-induced cell death.	Immunohistochemistry, qRT-PCR,lentiviral transduction, shRNA, flow cytometry, cell viability assay	Human	LCL-K cell	GPX4 :-: 8-OHdG, 8-OHdG :+: Ferroptosis	Deduced	The authors did not determine wether the ROS-induced cell death is related to ferroptosis or not.	Phospholipid hydroperoxide glutathione peroxidase	P36969 (GPX4_HUMAN)	29463878	_NA_
ENPP2	Ectonucleotide pyrophosphatase/phosphodiesterase 2	HGNC:3357	Overexpression modestly promotes migration and proliferation and significantly inhibits erastin-induced ferroptosis.	Cell viability assay, qRT-PCR, western blot, ROS measurement, ELISA	Rat	H9c2 cells	ENPP2 :-: Ferroptosis	Validated	_NA_	Ectonucleotide pyrophosphatase/phosphodiesterase family member 2	Q13822 (ENPP2_HUMAN)	29551679	_NA_
VDAC2	Voltage dependent anion channel 2	HGNC:12672	Overexpression could partially protect cells from ferroptosis.	Western blot, cell viability assay	Human	HT1080 cells	VDAC2 :-: Ferroptosis	Validated	_NA_	Voltage-dependent anion-selective channel protein 2	P45880 (VDAC2_HUMAN)	29569437	_NA_
FH	Fumarate hydratase	HGNC:3700	FH inactivation (FH-/- ) proves synthetic lethal with inducers of ferroptosis. FH-/- sensitizes cells to multiple ferroptosis inducers.	CRISPR/Cas9, sgRNA, cell viability assay, immunoblotting, qPCR,	Human	UOK262, HT1080, HK2, A498 cells	FH :+: GPX4, GPX4 :-: Ferroptosis	Validated	_NA_	Fumarate hydratase	P07954 (FUMH_HUMAN)	29917289	_NA_
CISD2	CDGSH iron sulfur domain 2	HGNC:24212	Overexpression conferred resistance to ferroptosis. Inhibition blocked resistance to ferroptotic cell death.	Cell viability and death assay, GSH and ROS levels and lipid peroxidation assays, RNAi, gene transfection, immunoblotting	Human	Head and neck cancer cells	CISD2 :-: Lipid ROS, Lipid ROS :+: Ferroptosis	Validated	_NA_	CDGSH iron-sulfur domain-containing protein 2	Q8N5K1 (CISD2_HUMAN)	29928961	_NA_
SLC40A1	Solute carrier family 40 member 1	HGNC:10909	A negative regulator of ferroptosis by reducing intracellular iron concentration. Knockdown accelerates erastin-induced ferroptosis.	Cell viability, qRT-PCR, western blot, siRNA	Human	SH-SY5Y cells	SLC40A1 :-: Lipid ROS, Lipid ROS :+: Ferroptosis	Validated	_NA_	Solute carrier family 40 member 1	Q9NP59 (S40A1_HUMAN)	29949159	Ferroportin in article
MIR9-1	microRNA 9-1	HGNC:31641	Overexpression of miR‐9 suppressed GOT1, which subsequently reduced ferroptosis. Suppression of miR‐9 increased the sensitivity of melanoma cells to ferroptosis inducers.	Immunoblotting, luciferase reporter assay, qPCR, cell viability assay, MDA assay, iron assay, glutamate assay	Human	A375 and G‐361 cells	MIR9 :-: GOT1, GOT1 :+: alpha KG, alpha KG :+: Lipid ROS, Lipid ROS :+: Ferroptosis	Validated	_NA_	_NA_	_NA_	30035324	miR-9 in article
MIR9-2	microRNA 9-2	HGNC:31642	Overexpression of miR‐9 suppressed GOT1, which subsequently reduced ferroptosis. Suppression of miR‐9 increased the sensitivity of melanoma cells to ferroptosis inducers.	Immunoblotting, luciferase reporter assay, qPCR, cell viability assay, MDA assay, iron assay, glutamate assay	Human	A375 and G‐361 cells	MIR9 :-: GOT1, GOT1 :+: alpha KG, alpha KG :+: Lipid ROS, Lipid ROS :+: Ferroptosis	Validated	_NA_	_NA_	_NA_	30035324	miR-9 in article
MIR9-3	microRNA 9-3	HGNC:31646	Overexpression of miR‐9 suppressed GOT1, which subsequently reduced ferroptosis. Suppression of miR‐9 increased the sensitivity of melanoma cells to ferroptosis inducers.	Immunoblotting, luciferase reporter assay, qPCR, cell viability assay, MDA assay, iron assay, glutamate assay	Human	A375 and G‐361 cells	MIR9 :-: GOT1, GOT1 :+: alpha KG, alpha KG :+: Lipid ROS, Lipid ROS :+: Ferroptosis	Validated	_NA_	_NA_	_NA_	30035324	miR-9 in article
CBS	Cystathionine beta-synthase	HGNC:1550	Inhibition triggers ferroptosis in hepatocellular carcinoma.	Cell viability, western blotting, LC/ESI-MS/MS, flow cytometry, xenograft mice	Human, mice	HepG2 cells, female ICR mice	CBS :-: Ferroptosis	Validated	_NA_	Cystathionine beta-synthase	P35520 (CBS_HUMAN)	30258181	_NA_
NFE2L2	Nuclear factor, erythroid 2 like 2	HGNC:7782	Associated with resistance to ferroptosis. Inhibition of Nrf2 sensitized cells to ferroptosis.	Cell viability and cell death assays, ROS production measurement, RNAi, gene transfection, immunoblotting	Human, mice	HNC cell line (AMC-HN2–11), SNUcell lines (SNU-1041, -1066, and -1076), athymic BALB/c male nude mice	NFE2L2 :+: FTH1, FTH1 :-: Ferroptosis, NFE2L2 :+: FPN, FPN :-: Ferroptosis, NFE2L2 :+: HO-1, HO-1 :-: Ferroptosis	Validated	_NA_	Nuclear factor erythroid 2-related factor 2	Q16236 (NF2L2_HUMAN)	30339884	Nrf2 in article
SQSTM1	Sequestosome 1	HGNC:11280	Inhibition of the p62 gene significantly reduced cell viability and increased cellular lipid ROS levels in HN3R cells; this was reversed by treatment with ferrostatin-1, a ferroptosis inducer.	siRNA, qPRC, fluorescent microscopy and flow cytometry, ROS production measurement	Human	HN3 cells	SQSTM1 :+: NFE2L2, NFE2L2 :+: FTH1, FTH1 :-: Ferroptosis, NFE2L2 :+: FPN, FPN :-: Ferroptosis, NFE2L2 :+: HO-1, HO-1 :-: Ferroptosis	Validated	Not test cell death or cell viability.	Sequestosome-1	Q13501 (SQSTM_HUMAN)	30339884	p62 in article.
GPX4	Glutathione peroxidase 4	HGNC:4556	Overexpression GPX4 resulted in decreased cell death after RSL3 treatment. Moreover, this effect was able to be reversed by overexpression of GPX4.	Cell viability, cell death, ROS determination, western blot	Human	HCT116, LoVo, and HT29 CRC cells	GPX4 :-: Ferroptosis	Validated	_NA_	Phospholipid hydroperoxide glutathione peroxidase	P36969 (GPX4_HUMAN)	30524291	_NA_
ISCU	Iron-sulfur cluster assembly enzyme	HGNC:29882	Over expression significantly attenuated DHA induced ferroptosis.	Cell viability, cell cycle, ROS determination, western blot, immunofluorescence, ectopic expressing, lentiviral transduction	Human	HL60, KG1, THP-1 cells	ISCU :+: GSH, GSH :-: Ferroptosis	Validated	_NA_	Iron-sulfur cluster assembly enzyme ISCU	Q9H1K1 (ISCU_HUMAN)	30557609	_NA_
FTH1	Ferritin heavy chain 1	HGNC:3976	FTH reconstituted cells exhibited the reduced lipid peroxides content and restored the DHA-induced ferroptosis.	Cell viability, cell cycle, ROS determination, western blot, immunofluorescence, ectopic expressing, lentiviral transduction	Human	HL60, KG1, THP-1 cells	FTH1 :-: Lipid ROS, Lipid ROS :+: Ferroptosis	Validated	_NA_	Ferritin heavy chain	P02794 (FRIH_HUMAN)	30557609	FTH in article
ACSL3	Acyl-CoA synthetase long chain family member 3	HGNC:3570	Required for exogenous monounsaturated fatty acids to protect cells against ferroptosis. Negatively correlates with ferroptosis sensitivity.	Dead cell count, gene knockout, confocal imaging, thin-layer chromatography, BODIPY 493/503 imaging, CRISPR/Cas9, RT-qPCR, western blot	Human	HEK293, HT-1080 cells	ACSL3 :-: Ferroptosis	Validated	_NA_	Long-chain-fatty-acid--CoA ligase 3	O95573 (ACSL3_HUMAN)	30686757	_NA_
OTUB1	OTU deubiquitinase, ubiquitin aldehyde binding 1	HGNC:23077	Inactivation promotes ferroptosis by down-regulating SLC7A11 levels. Overexpression is critical for tumor growth.	CRISPR/Cas9, RNAi, cell death, western blot, qRT-PCR	Human, mice	H1299, SK-N-BE(2)C, T24, UM-UC-3, SW780 cells, nude mice	OTUB1 :+: SLC7A11, SLC7A11 :-: Ferroptosis	Validated	_NA_	Ubiquitin thioesterase OTUB1	Q96FW1 (OTUB1_HUMAN)	30709928	_NA_
CD44	CD44 molecule (Indian blood group)	HGNC:1681	Knockdown sensitizes cells to ferroptosis.	Western blot, siRNA, cell death	Human	H1299 cells	CD44 :+: SLC7A11, SLC7A11 :-: Ferroptosis	Validated	_NA_	CD44 antigen	P16070 (CD44_HUMAN)	30709928	_NA_
LINC00336	Long intergenic non-protein coding RNA 336	HGNC:33813	Overexpression inhibits ferroptosis. Knockdown promotes ferroptosis.	qRT-PCR, MTT assay, colony-formation assay, lipid ROS assays, iron assay, immunoblotting	Human	A549 and SPC-A-1 cells	(LINC00336/ELAVL1) :-: Ferroptosis	Validated	_NA_	Putative uncharacterized protein encoded by LINC00336	Q6ZUF6 (NC336_HUMAN)	30787392	_NA_
STAT3	Signal transducer and activator of transcription 3	HGNC:11364	Upregulated in ferroptosis resistant cells. Inhibition increases ferroptosis.	Cell viability tests, ROS and lipid peroxidation measures, MDA measurement, western blot	Human	Osteosarcoma cells MG63 and Saos-2	STAT3 :-: Ferroptosis	Validated	_NA_	Signal transducer and activator of transcription 3	P40763 (STAT3_HUMAN)	30811078	_NA_
BRD4	Bromodomain containing 4	HGNC:13575	Inhibition induces ferroptosis.	Cell proliferation assay, migration and invasion assays, RT-PCR, western blot, immunohistochemistry, iron assay	Human	MDA-MB-231, Hs578T, H1299, A549 and MCF-10A cells, female athymic BALB/c nude mice	BRD4 :-: Ferritinophagy, Ferritinophagy :+: Lipid ROS, Lipid ROS :+: Ferroptosis	Validated	_NA_	Bromodomain-containing protein 4	O60885 (BRD4_HUMAN)	30988278	_NA_
PRDX6	Peroxiredoxin 6	HGNC:16753	A negative regulator of ferroptotic cell death.	Western blot, flow cytometry, SRB assay, gene transfection, shRNA, LOOH quantification	Human	H1299 cells	PRDX6 :-: Lipid ROS, Lipid ROS :+: Ferroptosis	Validated	_NA_	Peroxiredoxin-6	P30041 (PRDX6_HUMAN)	31036877	_NA_
MIR17	microRNA 17	HGNC:31547	Protects endothelial HUVEC cells from erastin-induced ferroptosis. Overexpression significantly reduced erastin-induced growth inhibition and ROS generation of HUVEC cells.	Lentivirus transduction, CCK-8 assay, DYE670 staining assay, ROS staining assay, RT-qPCR, western blot	Human	HUVEC cells	MIR17 :-: A20, A20 :+: ACSL4, ACSL4 :+: Lipid ROS, A20 :-: GPX4, GPX4 :-: Lipid ROS, Lipid ROS :+: Ferroptosis	Validated	_NA_	_NA_	_NA_	31160087	miR-17-92 in article
SCD	Stearoyl-CoA desaturase	HGNC:10571	Inhibition of SCD1 induces ferroptotic cell death. Expression of SCD1 protects cells from ferroptosis.	Cell viability, cell death, BODIPY staining, siRNA, RT-qPCR, western blot, gene overexpression,	Human, mice	OVCAR-4, COV362, FT-t cells, mouse orthotopic xenograft model	SCD :+: CoQ10, CoQ10 :-: Ferroptosis	Validated	_NA_	Acyl-CoA desaturase	O00767 (ACOD_HUMAN)	31270077	SCD1 in article
SESN2	Sestrin 2	HGNC:20746	Has cytoprotective effect against ferroptosis. In cells expressing Sesn2, erastin-induced cell death, ROS formation, and glutathione depletion were almost completely inhibited compared to that in control cells.	MTT assay, RT-PCR, luciferase assay, immunoblot, siRNA, Lipid peroxidation assay, GSH measurement	Human, mice	HepG2 and AML-12 cell lines, mouse embryonic fibroblasts cells, ICR mice	SESN2 :-: Lipid ROS, Lipid ROS :+: Ferroptosis	Validated	_NA_	Sestrin-2	P58004 (SESN2_HUMAN)	31323261	Sesn2 in article
NF2	Neurofibromin 2	HGNC:7773	Genetic inactivation of NF2 rendered cancer cells more sensitive to ferroptosis. Mediates cell density-dependent inhibition of ferroptosis.	Cell death, cell viability, lipid peroxidation, immunoblotting, CRISPR/Cas9, ChIP assay, qRT-PCR	Human, mice	Mouse embryonic fibroblasts, NF639 cells, human epithelial tumour cells, human mesothelioma cells, xenograft mouse	NF2 :-: YAP, YAP :+: Ferroptosis	Validated	_NA_	Merlin	P35240 (MERL_HUMAN)	31341276	Also known as merlin
ARNTL	Aryl hydrocarbon receptor nuclear translocator like	HGNC:701	Degration of the protein is critical for ferroptosis. Blocking ARNTL degradation diminished ferroptotic tumor cell death.	Cytotoxicity assays, western blot, immunoprecipitation, RNA interference, gene transfection, qPCR, MDA assay	Human, mice	Calu-1, THP1, HT1080, and HL-60 cells, athymic nude mice	ARNTL :-: EGLN2, EGLN2 :-: HIF1A, HIF1A :-: Lipid ROS, Lipid ROS :+: Ferroptosis	Validated	_NA_	Aryl hydrocarbon receptor nuclear translocator-like protein 1	O00327 (BMAL1_HUMAN)	31355331	_NA_
HIF1A	Hypoxia inducible factor 1 subunit alpha	HGNC:4910	Destabilizing HIF1A facilitated ferroptotic tumor cell death.	Cytotoxicity assays, western blot, immunoprecipitation, RNA interference, gene transfection, qPCR, MDA assay	Human, mice	Calu-1, THP1, HT1080, and HL-60 cells, athymic nude mice	HIF1A :-: Lipid ROS, Lipid ROS :+: Ferroptosis	Validated	_NA_	Hypoxia-inducible factor 1-alpha	Q16665 (HIF1A_HUMAN)	31355331	_NA_
JUN	Jun proto-oncogene, AP-1 transcription factor subunit	HGNC:6204	O-GlcNAcylated c-Jun represents an obstructive factor to ferroptosis.	Immunofluorescence, western blotting, immunohistochemistry, cell viability, colony formation, qPCR, lipid peroxidation assay, iron assay	Human, mice	Bel-7402, SMMC-7721 cells, athymic nude mice	JUN :+: GSH, GSH :-: Ferroptosis, JUN :+: PSAT1, PSAT1 :-: Ferroptosis, JUN :+: CBS, CBS :-: Ferroptosis	Deduced	_NA_	Transcription factor AP-1	P05412 (JUN_HUMAN)	31394193	c-Jun in article
CA9	Carbonic anhydrase 9	HGNC:1383	Inhibition induces ferroptosis.	qRT-PCR, western blot, cell viability assay, siRNA, ROS detection	Human	Mesothelioma cell lines ACC-Meso-1, NCI-H2373 and NCI-H2052, mesothelial cell line MeT-5A	CA9 :-: Ferroptosis	Validated	_NA_	Carbonic anhydrase 9	Q16790 (CAH9_HUMAN)	31442913	_NA_
HSPA5	Heat shock protein family A (Hsp70) member 5	HGNC:5238	Knockdown of GRP78 enhanced artesunate-induced ferroptosis of pancreatic cancer cells.	Fluorescent staining, CCK8, Western blot, shRNA, qRT-PCR	Human, mice	Pancreatic cancer cells AsPC-1 and PaTU8988, BALB/c nude mice	GRP78 :-: Lipid ROS, Lipid ROS :+: Ferroptosis	Validated	_NA_	Endoplasmic reticulum chaperone BiP	P11021 (BIP_HUMAN)	31456633	GRP78 in article
TMBIM4	Transmembrane BAX inhibitor motif containing 4	HGNC:24257	Protects against ferroptosis in HCC cells. Inhibition increased ferroptotic cel death.	Cell viability and clonogenic survival assay, immunofluorescence, western blot, RNAi, gene transfection, qRT-PCR, lipid peroxidation assay	Human, mice	Hep G2, Huh‐7, SMMC‐7721 and PLC/PRF/5 cells, nude mice	S1R :-: Ferroptosis	Validated	_NA_	Protein lifeguard 4	Q9HC24 (LFG4_HUMAN)	31507082	S1R in article
HSPA5	Heat shock protein family A (Hsp70) member 5	HGNC:5238	Serves as a negative regulator of DHA-induced ferroptosis.	Cell viability, colony formation, cell death, lipid ROS assay, GSH determination, siRNA, western blot, RT-PCR, xenograft tumor model	Human, mice	Glioma cell lines U251 and U373, mouse hippocampal neuronal cell line HT22, athymic nude BALB/c mice	HSPA5 :+: GPX4, GPX4 :-: Ferroptosis	Predicted	_NA_	Endoplasmic reticulum chaperone BiP	P11021 (BIP_HUMAN)	31519193	_NA_
PLIN2	Perilipin 2	HGNC:248	An indispensable gene and protein in the suppression of ferroptosis caused by abnormal lipometabolism in gastric carcinoma.	Cell proliferation and clonogenic assay, cell survival analysis, xenografts tumor, RNA-seq, RT‑qPCR, ROS assay	Human, mice	SGC7901 and MGC803 cells, nude mice	PLIN2 :-: Ferroptosis	Screened	_NA_	Perilipin-2	Q99541 (PLIN2_HUMAN)	31520166	Also known as ADRP
MIR212	microRNA 212	HGNC:31589	Overexpression of miR-212-5p attenuated ferroptosis while downregulation of miR-212-5p promoted ferroptotic cell death.	Controlled cortical impact model, iron assay, MDA assay, RT-PCR, western blotting, cell death	Mice	HT22 and Neuro-2a cells, C57BL/6 J mice	(miR-212-5p/Ptgs2) :-: Ferroptosis	Validated	_NA_	_NA_	_NA_	31533781	miR-212-5p in article
Fer1HCH	Ferritin 1 Heavy Chain Homolog	_NA_	Reduced heavy chain levels caused severe mitochondrial defects and ferroptosis.	RT-qPCR, immunohistochemistry, EdU staining, TUNEL staining	Drosophila	Fly	Fer1HCH :-: ROS, ROS :+: Ferroptosis	Predicted	_NA_	Ferritin	H1UUD2 (H1UUD2_DROME)	31568497	_NA_
AIFM2	Apoptosis inducing factor mitochondria associated 2	HGNC:21411	A glutathione-independent ferroptosis suppressor. Pharmacological targeting of FSP1 strongly synergizes with GPX4 inhibitors to trigger ferroptosis.	Expression cloning, cell death, cell viability, LDH assay, western blot, LC-MS, NADH consumption assay	Human, mice	MCF-7, HT1080, Pfa1 cells	FPS1 :+: CoQ10, CoQ10 :-: Lipid ROS, Lipid ROS :+: Ferroptosis	Validated	_NA_	Apoptosis-inducing factor 2	Q9BRQ8 (AIFM2_HUMAN)	31634899	FSP1 in article
AIFM2	Apoptosis inducing factor mitochondria associated 2	HGNC:21411	A potent ferroptosis-resistance factor. Positively correlates with ferroptosis resistance.	Synthetic lethal CRISPR-Cas9 screen, cell death, western blotting, lipid droplet fractionation, glutathione measurement, tumour xenograft growth, CoQ measurement	Human, mice	U-2 OS cell line, NCI-H460, NCI-H2291, NCI-H1703 and NCIH446 cells, C.B17 SCID mice	FPS1 :+: CoQ10, CoQ10 :-: Lipid ROS, Lipid ROS :+: Ferroptosis	Validated	_NA_	Apoptosis-inducing factor 2	Q9BRQ8 (AIFM2_HUMAN)	31634900	FSP1 in article
LAMP2	Lysosomal associated membrane protein 2	HGNC:6501	Knockdown promoted ferroptosis.	Cell viability, western blot, ROS induction, glutathione assay, lipid peroxidation assay	Human	ARPE-19, hfRPE cells	LAMP2 :+: Cysteine, Cysteine :+: GSH, GSH :-: Lipid ROS, Lipid ROS :+: Ferroptosis	Validated	_NA_	Lysosome-associated membrane glycoprotein 2	P13473 (LAMP2_HUMAN)	31672277	_NA_
ZFP36	ZFP36 ring finger protein	HGNC:12862	ZFP36 plasmid impaired FBXW7 plasmid-induced HSC ferroptosis. Overexpression of Zfp36 impaired erastin- or sorafenib-induced ferroptosis.	Cell viability, lipid peroxidation, iron, GSH and ROS assays, western blot, RT-PCR, RNA-seq	Human, mice	Hepatic stellate cells, C57BL/6 mice	ZFP36 :-: ATG16L1, ATG16L1 :+: Ferroptosis	Validated	_NA_	mRNA decay activator protein ZFP36	P26651 (TTP_HUMAN)	31679460	_NA_
GPX4	Glutathione peroxidase 4	HGNC:4556	Depletion or inhibition resulted in cell death by ferroptosis.	Quantitative proteomic analysis, siRNA, RNA-seq and qRT-PCR, cell viability, lipid peroxidation assay, GSH measurement, western blot	Human, mice, rat	H9c2 and C2C12 cells, rat ventricular myocytes, C57BL/6 mice	GPX4 :-: Lipid ROS, Lipid ROS :+: Ferroptosis	Validated	_NA_	Phospholipid hydroperoxide glutathione peroxidase	P36969 (GPX4_HUMAN)	31685805	_NA_
PROM2	Prominin 2	HGNC:20685	Induced by ferroptotic stress and promotes resistance to ferroptotic cell death. Facilitates ferroptosis resistance in mammary epithelial and breast carcinoma cells.	RNA-seq, western blot, qPCR, siRNA, cell count, cell death, iron assay	Human	MCF10A, Hs578t and MDA-MB-231 cells	Prominin2 :+: Ferritin-containing MVB, Ferritin-containing MVB :-: Ferroptosis	Validated	_NA_	Prominin-2	Q8N271 (PROM2_HUMAN)	31735663	Prominin2 in article
CHMP5	Charged multivesicular body protein 5	HGNC:26942	Ferroptosis activators increase ESCRT-III subunits (e.g., CHMP5 and CHMP6). Knockdown of CHMP5 or CHMP6 sensitizes human cancer cells to ferroptosis.	RNAi, western blot, iron, malondialdehyde and cytotoxicity assays	Human, mice	PANC1 and HepG2 cells, athymic nude or B6 mice	CHMP5 :-: Ferroptosis	Validated	_NA_	Charged multivesicular body protein 5	Q9NZZ3 (CHMP5_HUMAN)	31761326	_NA_
CHMP6	Charged multivesicular body protein 6	HGNC:25675	Ferroptosis activators increase ESCRT-III subunits (e.g., CHMP5 and CHMP6). Knockdown of CHMP5 or CHMP6 sensitizes human cancer cells to ferroptosis.	RNAi, western blot, iron, malondialdehyde and cytotoxicity assays	Human, mice	PANC1 and HepG2 cells, athymic nude or B6 mice	CHMP6 :-: Ferroptosis	Validated	_NA_	Charged multivesicular body protein 6	Q96FZ7 (CHMP6_HUMAN)	31761326	_NA_
AKR1C1	Aldo-keto reductase family 1 member C1	HGNC:384	Inhibition completely resensitizes resistant melanoma cells to ferroptosis execution.	RNAi, cell transfection, western blotting, qRT-PCR, cell viability, lipid peroxides evaluation	Human	MeWo, A2058, SK-Mel 5, SK-Mel 24, C8161, CHL-1, and A375 cells	AKR1C1 :-: Lipid ROS, Lipid ROS :+: Ferroptosis	Validated	_NA_	Aldo-keto reductase family 1 member C1	Q04828 (AK1C1_HUMAN)	31780644	_NA_
AKR1C2	Aldo-keto reductase family 1 member C2	HGNC:385	Inhibition completely resensitizes resistant melanoma cells to ferroptosis execution.	RNAi, cell transfection, western blotting, qRT-PCR, cell viability, lipid peroxides evaluation	Human	MeWo, A2058, SK-Mel 5, SK-Mel 24, C8161, CHL-1, and A375 cells	AKR1C2 :-: Lipid ROS, Lipid ROS :+: Ferroptosis	Validated	_NA_	Aldo-keto reductase family 1 member C2	P52895 (AK1C2_HUMAN)	31780644	_NA_
AKR1C3	Aldo-keto reductase family 1 member C3	HGNC:386	Inhibition completely resensitizes resistant melanoma cells to ferroptosis execution.	RNAi, cell transfection, western blotting, qRT-PCR, cell viability, lipid peroxides evaluation	Human	MeWo, A2058, SK-Mel 5, SK-Mel 24, C8161, CHL-1, and A375 cells	AKR1C3 :-: Lipid ROS, Lipid ROS :+: Ferroptosis	Validated	_NA_	Aldo-keto reductase family 1 member C3	P42330 (AK1C3_HUMAN)	31780644	_NA_
CBS	Cystathionine beta-synthase	HGNC:1550	Knockdown in erastin-resistant cells caused ferroptotic cell death, while overexpression conferred ferroptosis resistance.	RNAi, cell viability, ROS analysis, GSH, glutamate release and cystine uptake assays, western blotting, qRT-PCR	Human	SKOV3 and OVCA429 cells	CBS :+: Cystathionine, Cystathionine :+: Cysteine, Cysteine :+: GSH, GSH :-: Lipid ROS, Lipid ROS :+: Ferroptosis	Validated	_NA_	Cystathionine beta-synthase	P35520 (CBS_HUMAN)	31819185	_NA_
NFE2L2	Nuclear factor, erythroid 2 like 2	HGNC:7782	Genetically repression of NRF2 enhanced ferroptosis susceptibility.	RNAi, cell viability, ROS analysis, GSH, glutamate release and cystine uptake assays, western blotting, qRT-PCR	Human	SKOV3 and OVCA429 cells	NFE2L2 :+: CBS :+: Cystathionine, Cystathionine :+: Cysteine, Cysteine :+: GSH, GSH :-: Lipid ROS, Lipid ROS :+: Ferroptosis	Validated	_NA_	Nuclear factor erythroid 2-related factor 2	Q16236 (NF2L2_HUMAN)	31819185	NRF2 in article
CAV1	Caveolin 1	HGNC:1527	Cav-1 deficiency aggravated ferroptosis. Short hairpin RNA of Cav-1 promoted ferroptosis, which was ameliorated by Cav-1 overexpression.	Immunofluorescence, western blot, ROS detection	Human, mice	LO2 cells, mice model	CAV-1 :+: xCT, xCT :+: GPX4, GPX4 :-: Ferroptosis, CAV-1 :-: RNS, RNS :+: Ferroptosis	Validated	_NA_	Caveolin-1	Q03135 (CAV1_HUMAN)	31877357	Cav-1 in article
GCH1	GTP cyclohydrolase 1	HGNC:4193	Gch1 overexpression and its downstream metabolites BH4/BH2 rescue from ferroptosis. Inhibition of GCH1 activity can sensitize resistant cancer cells to ferroptosis induction.	CRISPR activation screening, qRT-PCR, cell viability, cell counts, western blot	Human	HT-1080,786-O, A-498, Caki-1, AU565, DU4475, MCF-7 cells	GCH1 :+: Phospholipid, Phospholipid :-: Ferroptosis, GCH1 :+: COQ10, COQ10 :-: Lipid ROS, Lipid ROS :+: Ferroptosis	Validated	_NA_	GTP cyclohydrolase 1	P30793 (GCH1_HUMAN)	31989025	_NA_
Marker
Symbol	Name	HGNC_ID	Evidence	Test method	Test in	Test setting	Confidence	Caution	Protein encoded	UniProtKB	PMID	Remark
PTGS2	Prostaglandin-endoperoxide synthase 2	HGNC:9605	Simply a downstream marker of ferroptosis. The most upregulated gene in BJeLR cells upon treatment with either erastin or (1S, 3R)-RSL3, but ferroptotic cell death was not affected by inhibition of the enzyme.	RT-qPCR, cell viability	Human	BJeLR cells	Validated	_NA_	Prostaglandin G/H synthase 2	P35354 (PGH2_HUMAN)	24439385	May promote ferroptosis.
DUSP1	Dual specificity phosphatase 1	HGNC:3064	Expression was upregulated during ferroptosis induced by erastin or RSL3.	RT-qPCR, cell viability	Human	BJeLR cells	Deduced	Inferred as ferroptotic marker because of change (|delta ct| > 2) in gene expression.	Dual specificity protein phosphatase 1	P28562 (DUS1_HUMAN)	24439385	May promote ferroptosis.
NOS2	Nitric oxide synthase 2	HGNC:7873	Expression was upregulated during ferroptosis induced by erastin or RSL3.	RT-qPCR, cell viability	Human	BJeLR cells	Deduced	Inferred as ferroptotic marker because of change (|delta ct| > 2) in gene expression.	Nitric oxide synthase	P35228 (NOS2_HUMAN)	24439385	May promote ferroptosis.
NCF2	Neutrophil cytosolic factor 2	HGNC:7661	Expression was upregulated during ferroptosis induced by erastin or RSL3.	RT-qPCR, cell viability	Human	BJeLR cells	Deduced	Inferred as ferroptotic marker because of change (|delta ct| > 2) in gene expression.	Neutrophil cytosol factor 2	P19878 (NCF2_HUMAN)	24439385	May promote ferroptosis.
MT3	Metallothionein 3	HGNC:7408	Expression was upregulated during ferroptosis induced by erastin or RSL3.	RT-qPCR, cell viability	Human	BJeLR cells	Deduced	Inferred as ferroptotic marker because of change (|delta ct| > 2) in gene expression.	Metallothionein-3	P25713 (MT3_HUMAN)	24439385	May promote ferroptosis.
UBC	Ubiquitin C	HGNC:12468	Expression was upregulated during ferroptosis induced by erastin or RSL3.	RT-qPCR, cell viability	Human	BJeLR cells	Deduced	Inferred as ferroptotic marker because of change (|delta ct| > 2) in gene expression.	Polyubiquitin-C	P0CG48 (UBC_HUMAN)	24439385	May promote ferroptosis.
ALB	Albumin	HGNC:399	Expression was upregulated during ferroptosis induced by erastin or RSL3.	RT-qPCR, cell viability	Human	BJeLR cells	Deduced	Inferred as ferroptotic marker because of change (|delta ct| > 2) in gene expression.	Serum albumin	P02768 (ALBU_HUMAN)	24439385	May promote ferroptosis.
TXNRD1	Thioredoxin reductase 1	HGNC:12437	Expression was upregulated during ferroptosis induced by erastin or RSL3.	RT-qPCR, cell viability	Human	BJeLR cells	Deduced	Inferred as ferroptotic marker because of change (|delta ct| > 2) in gene expression.	Thioredoxin reductase 1	Q16881 (TRXR1_HUMAN)	24439385	May promote ferroptosis.
SRXN1	Sulfiredoxin 1	HGNC:16132	Expression was upregulated during ferroptosis induced by erastin or RSL3.	RT-qPCR, cell viability	Human	BJeLR cells	Deduced	Inferred as ferroptotic marker because of change (|delta ct| > 2) in gene expression.	Sulfiredoxin-1	Q9BYN0 (SRXN1_HUMAN)	24439385	May promote ferroptosis.
GPX2	Glutathione peroxidase 2	HGNC:4554	Expression was upregulated during ferroptosis induced by erastin or RSL3.	RT-qPCR, cell viability	Human	BJeLR cells	Deduced	Inferred as ferroptotic marker because of change (|delta ct| > 2) in gene expression.	Glutathione peroxidase 2	P18283 (GPX2_HUMAN)	24439385	May promote ferroptosis.
BNIP3	BCL2 interacting protein 3	HGNC:1084	Expression was upregulated during ferroptosis induced by erastin or RSL3.	RT-qPCR, cell viability	Human	BJeLR cells	Deduced	Inferred as ferroptotic marker because of change (|delta ct| > 2) in gene expression.	BCL2/adenovirus E1B 19 kDa protein-interacting protein 3	Q12983 (BNIP3_HUMAN)	24439385	May promote ferroptosis.
OXSR1	Oxidative stress responsive kinase 1	HGNC:8508	Expression was upregulated during ferroptosis induced by erastin or RSL3.	RT-qPCR, cell viability	Human	BJeLR cells	Deduced	Inferred as ferroptotic marker because of change (|delta ct| > 2) in gene expression.	Serine/threonine-protein kinase OSR1	O95747 (OXSR1_HUMAN)	24439385	May promote ferroptosis.
SELENOS	Selenoprotein S	HGNC:30396	Expression was upregulated during ferroptosis induced by erastin or RSL3.	RT-qPCR, cell viability	Human	BJeLR cells	Deduced	Inferred as ferroptotic marker because of change (|delta ct| > 2) in gene expression.	Selenoprotein S	Q9BQE4 (SELS_HUMAN)	24439385	SELS in article. May promote ferroptosis.
ANGPTL7	Angiopoietin like 7	HGNC:24078	Expression was downregulated during ferroptosis induced by erastin or RSL3.	RT-qPCR, cell viability	Human	BJeLR cells	Deduced	Inferred as ferroptotic marker because of change (|delta ct| > 2) in gene expression.	Angiopoietin-related protein 7	O43827 (ANGL7_HUMAN)	24439385	May promote ferroptosis.
CHAC1	ChaC glutathione specific gamma-glutamylcyclotransferase 1	HGNC:28680	Up-regulated in erastin-treated samples. A useful pharmacodynamic marker of system Xc- inhibition.	RNA-seq, RT-qPCR	Human	HT-1080 and Calu-1 cells	Validated	Further study needed to confirm connection to ferroptosis.	Glutathione-specific gamma-glutamylcyclotransferase 1	Q9BUX1 (CHAC1_HUMAN)	24844246	_NA_
SLC7A11	Solute carrier family 7 member 11	HGNC:11059	Similar to erastin treatment, silencing of this gene inhibits glutamate release. Erastin specifically inhibits SLC7A11-dependent system Xc- function.	RNA silencing, RT-qPCR	Human	HT-1080 cells	Deduced	Further study needed to confirm connection to ferroptosis.	Cystine/glutamate transporter	Q9UPY5 (XCT_HUMAN)	24844246	May inhibit ferroptosis.
DDIT4	DNA damage inducible transcript 4	HGNC:24944	Up-regulated (>= 2 fold) in erastin-treated samples.	RNA-seq	Human	HT-1080 cells	Screened	Further study needed to confirm connection to ferroptosis.	DNA damage-inducible transcript 4 protein	Q9NX09 (DDIT4_HUMAN)	24844246	May promote ferroptosis.
LOC284561	_NA_	_NA_	Up-regulated (>= 2 fold) in erastin-treated samples.	RNA-seq	Human	HT-1080 cells	Screened	Further study needed to confirm connection to ferroptosis.	_NA_	_NA_	24844246	Not found in HGNC. May promote ferroptosis.
ASNS	Asparagine synthetase (glutamine-hydrolyzing)	HGNC:753	Up-regulated (>= 2 fold) in erastin-treated samples.	RNA-seq	Human	HT-1080 cells	Screened	Further study needed to confirm connection to ferroptosis.	Asparagine synthetase [glutamine-hydrolyzing]	P08243 (ASNS_HUMAN)	24844246	May promote ferroptosis.
TSC22D3	TSC22 domain family member 3	HGNC:3051	Up-regulated (>= 2 fold) in erastin-treated samples.	RNA-seq	Human	HT-1080 cells	Screened	Further study needed to confirm connection to ferroptosis.	TSC22 domain family protein 3	Q99576 (T22D3_HUMAN)	24844246	May promote ferroptosis.
DDIT3	DNA damage inducible transcript 3	HGNC:2726	Up-regulated (>= 2 fold) in erastin-treated samples.	RNA-seq	Human	HT-1080 cells	Screened	Further study needed to confirm connection to ferroptosis.	DDIT3 upstream open reading frame protein	P0DPQ6 (DT3UO_HUMAN)	24844246	May promote ferroptosis.
JDP2	Jun dimerization protein 2	HGNC:17546	Up-regulated (>= 2 fold) in erastin-treated samples.	RNA-seq	Human	HT-1080 cells	Screened	Further study needed to confirm connection to ferroptosis.	Jun dimerization protein 2	Q8WYK2 (JDP2_HUMAN)	24844246	May promote ferroptosis.
SESN2	Sestrin 2	HGNC:20746	Up-regulated (>= 2 fold) in erastin-treated samples.	RNA-seq	Human	HT-1080 cells	Screened	Further study needed to confirm connection to ferroptosis.	Sestrin-2	P58004 (SESN2_HUMAN)	24844246	May promote ferroptosis.
SLC1A4	Solute carrier family 1 member 4	HGNC:10942	Up-regulated (>= 2 fold) in erastin-treated samples.	RNA-seq	Human	HT-1080 cells	Screened	Further study needed to confirm connection to ferroptosis.	Neutral amino acid transporter A	P43007 (SATT_HUMAN)	24844246	May promote ferroptosis.
PCK2	Phosphoenolpyruvate carboxykinase 2, mitochondrial	HGNC:8725	Up-regulated (>= 2 fold) in erastin-treated samples.	RNA-seq	Human	HT-1080 cells	Screened	Further study needed to confirm connection to ferroptosis.	Phosphoenolpyruvate carboxykinase [GTP]	Q16822 (PCKGM_HUMAN)	24844246	May promote ferroptosis.
TXNIP	Thioredoxin interacting protein	HGNC:16952	Up-regulated (>= 2 fold) in erastin-treated samples.	RNA-seq	Human	HT-1080 cells	Screened	Further study needed to confirm connection to ferroptosis.	Thioredoxin-interacting protein	Q9H3M7 (TXNIP_HUMAN)	24844246	May promote ferroptosis.
VLDLR	Very low density lipoprotein receptor	HGNC:12698	Up-regulated (>= 2 fold) in erastin-treated samples.	RNA-seq	Human	HT-1080 cells	Screened	Further study needed to confirm connection to ferroptosis.	Very low-density lipoprotein receptor	P98155 (VLDLR_HUMAN)	24844246	May promote ferroptosis.
GPT2	Glutamic--pyruvic transaminase 2	HGNC:18062	Up-regulated (>= 2 fold) in erastin-treated samples.	RNA-seq	Human	HT-1080 cells	Screened	Further study needed to confirm connection to ferroptosis.	Alanine aminotransferase 2	Q8TD30 (ALAT2_HUMAN)	24844246	May promote ferroptosis.
PSAT1	Phosphoserine aminotransferase 1	HGNC:19129	Up-regulated (>= 2 fold) in erastin-treated samples.	RNA-seq	Human	HT-1080 cells	Screened	Further study needed to confirm connection to ferroptosis.	Phosphoserine aminotransferase	Q9Y617 (SERC_HUMAN)	24844246	May promote ferroptosis.
LURAP1L	Leucine rich adaptor protein 1 like	HGNC:31452	Up-regulated (>= 2 fold) in erastin-treated samples.	RNA-seq	Human	HT-1080 cells	Screened	Further study needed to confirm connection to ferroptosis.	Leucine rich adaptor protein 1-like	Q8IV03 (LUR1L_HUMAN)	24844246	C9ORF150 in article. May promote ferroptosis.
SLC7A5	Solute carrier family 7 member 5	HGNC:11063	Up-regulated (>= 2 fold) in erastin-treated samples.	RNA-seq	Human	HT-1080 cells	Screened	Further study needed to confirm connection to ferroptosis.	Large neutral amino acids transporter small subunit 1	Q01650 (LAT1_HUMAN)	24844246	May promote ferroptosis.
HERPUD1	Homocysteine inducible ER protein with ubiquitin like domain 1	HGNC:13744	Up-regulated (>= 2 fold) in erastin-treated samples.	RNA-seq	Human	HT-1080 cells	Screened	Further study needed to confirm connection to ferroptosis.	Homocysteine-responsive endoplasmic reticulum-resident ubiquitin-like domain member 1 protein	Q15011 (HERP1_HUMAN)	24844246	May promote ferroptosis.
XBP1	X-box binding protein 1	HGNC:12801	Up-regulated (>= 2 fold) in erastin-treated samples.	RNA-seq	Human	HT-1080 cells	Screened	Further study needed to confirm connection to ferroptosis.	X-box-binding protein 1	P17861 (XBP1_HUMAN)	24844246	May promote ferroptosis.
ATF3	Activating transcription factor 3	HGNC:785	Up-regulated (>= 2 fold) in erastin-treated samples.	RNA-seq	Human	HT-1080 cells	Screened	Further study needed to confirm connection to ferroptosis.	Cyclic AMP-dependent transcription factor ATF-3	P18847 (ATF3_HUMAN)	24844246	May promote ferroptosis.
SLC3A2	Solute carrier family 3 member 2	HGNC:11026	Up-regulated (>= 2 fold) in erastin-treated samples.	RNA-seq	Human	HT-1080 cells	Screened	Further study needed to confirm connection to ferroptosis.	4F2 cell-surface antigen heavy chain	P08195 (4F2_HUMAN)	24844246	May promote ferroptosis.
CBS	Cystathionine beta-synthase	HGNC:1550	Up-regulated (>= 2 fold) in erastin-treated samples.	RNA-seq	Human	HT-1080 cells	Screened	Further study needed to confirm connection to ferroptosis.	Cystathionine beta-synthase	P35520 (CBS_HUMAN)	24844246	May promote ferroptosis.
ATF4	Activating transcription factor 4	HGNC:786	Up-regulated (>= 2 fold) in erastin-treated samples.	RNA-seq	Human	HT-1080 cells	Screened	Further study needed to confirm connection to ferroptosis.	Cyclic AMP-dependent transcription factor ATF-4	P18848 (ATF4_HUMAN)	24844246	May promote ferroptosis.
ZNF419	Zinc finger protein 419	HGNC:20648	Up-regulated (>= 2 fold) in erastin-treated samples.	RNA-seq	Human	HT-1080 cells	Screened	Further study needed to confirm connection to ferroptosis.	Zinc finger protein 419	Q96HQ0 (ZN419_HUMAN)	24844246	May promote ferroptosis.
KLHL24	Kelch like family member 24	HGNC:25947	Up-regulated (>= 2 fold) in erastin-treated samples.	RNA-seq	Human	HT-1080 cells	Screened	Further study needed to confirm connection to ferroptosis.	Kelch-like protein 24	Q6TFL4 (KLH24_HUMAN)	24844246	May promote ferroptosis.
TRIB3	Tribbles pseudokinase 3	HGNC:16228	Up-regulated (>= 2 fold) in erastin-treated samples.	RNA-seq	Human	HT-1080 cells	Screened	Further study needed to confirm connection to ferroptosis.	Tribbles homolog 3	Q96RU7 (TRIB3_HUMAN)	24844246	May promote ferroptosis.
ZFP69B	ZFP69 zinc finger protein B	HGNC:28053	Up-regulated (>= 2 fold) in erastin-treated samples.	RNA-seq	Human	HT-1080 cells	Screened	Further study needed to confirm connection to ferroptosis.	Zinc finger protein 69 homolog B	Q9UJL9 (ZF69B_HUMAN)	24844246	ZNF643 in article. May promote ferroptosis.
ATP6V1G2	ATPase H+ transporting V1 subunit G2	HGNC:862	Up-regulated (>= 2 fold) in erastin-treated samples.	RNA-seq	Human	HT-1080 cells	Screened	Further study needed to confirm connection to ferroptosis.	V-type proton ATPase subunit G 2	O95670 (VATG2_HUMAN)	24844246	May promote ferroptosis.
VEGFA	Vascular endothelial growth factor A	HGNC:12680	Up-regulated (>= 2 fold) in erastin-treated samples.	RNA-seq	Human	HT-1080 cells	Screened	Further study needed to confirm connection to ferroptosis.	Vascular endothelial growth factor A	P15692 (VEGFA_HUMAN)	24844246	May promote ferroptosis.
GDF15	Growth differentiation factor 15	HGNC:30142	Up-regulated (>= 2 fold) in erastin-treated samples.	RNA-seq	Human	HT-1080 cells	Screened	Further study needed to confirm connection to ferroptosis.	Growth/differentiation factor 15	Q99988 (GDF15_HUMAN)	24844246	May promote ferroptosis.
TUBE1	Tubulin epsilon 1	HGNC:20775	Up-regulated (>= 2 fold) in erastin-treated samples.	RNA-seq	Human	HT-1080 cells	Screened	Further study needed to confirm connection to ferroptosis.	Tubulin epsilon chain	Q9UJT0 (TBE_HUMAN)	24844246	May promote ferroptosis.
ARRDC3	Arrestin domain containing 3	HGNC:29263	Up-regulated (>= 2 fold) in erastin-treated samples.	RNA-seq	Human	HT-1080 cells	Screened	Further study needed to confirm connection to ferroptosis.	Arrestin domain-containing protein 3	Q96B67 (ARRD3_HUMAN)	24844246	May promote ferroptosis.
CEBPG	CCAAT enhancer binding protein gamma	HGNC:1837	Up-regulated (>= 2 fold) in erastin-treated samples.	RNA-seq	Human	HT-1080 cells	Screened	Further study needed to confirm connection to ferroptosis.	CCAAT/enhancer-binding protein gamma	P53567 (CEBPG_HUMAN)	24844246	May promote ferroptosis.
SNORA16A	Small nucleolar RNA, H/ACA box 16A	HGNC:32605	Down-regulated (>= 2 fold) in erastin-treated samples.	RNA-seq	Human	HT-1080 cells	Screened	Further study needed to confirm connection to ferroptosis.	_NA_	_NA_	24844246	May inhibit ferroptosis.
RGS4	Regulator of G protein signaling 4	HGNC:10000	Down-regulated (>= 2 fold) in erastin-treated samples.	RNA-seq	Human	HT-1080 cells	Screened	Further study needed to confirm connection to ferroptosis.	Regulator of G-protein signaling 4	P49798 (RGS4_HUMAN)	24844246	May inhibit ferroptosis.
BLOC1S5-TXNDC5	BLOC1S5-TXNDC5 readthrough (NMD candidate)	HGNC:42001	Down-regulated (>= 2 fold) in erastin-treated samples.	RNA-seq	Human	HT-1080 cells	Screened	Further study needed to confirm connection to ferroptosis.	_NA_	_NA_	24844246	MUTED-TXNDC5 in article. May inhibit ferroptosis.
LOC390705	_NA_	_NA_	Down-regulated (>= 2 fold) in erastin-treated samples.	RNA-seq	Human	HT-1080 cells	Screened	Further study needed to confirm connection to ferroptosis.	_NA_	_NA_	24844246	Not found in HGNC. May inhibit ferroptosis.
EIF2S1	Eukaryotic translation initiation factor 2 subunit 1	HGNC:3265	Phosphorylated in erastin-treated sample.	Western blot	Human	HT-1080 cells	Deduced	_NA_	Eukaryotic translation initiation factor 2 subunit 1	P05198 (IF2A_HUMAN)	24844246	eIF2alpha in article. May promote ferroptosis.
KIM-1	Kidney injury molecule-1	_NA_	Down-regulated upon Fer-1 appearance	Real-time quantitative RT-PCR	Mice	Fer-1–treated CaOx model	Deduced	_NA_	_NA_	_NA_	25385600	Not found in HGNC. May promote ferroptosis.
IL6	Interleukin 6	HGNC:6018	Down-regulated upon Fer-1 appearance	Real-time quantitative RT-PCR	Mice	Fer-1–treated CaOx model	Deduced	_NA_	Interleukin-6	P05231 (IL6_HUMAN)	25385600	IL-6 in article. May promote ferroptosis.
CXCL2	C-X-C motif chemokine ligand 2	HGNC:4603	Down-regulated upon Fer-1 appearance	Real-time quantitative RT-PCR	Mice	Fer-1–treated CaOx model	Deduced	_NA_	C-X-C motif chemokine 2	P19875 (CXCL2_HUMAN)	25385600	May promote ferroptosis.
RELA	RELA proto-oncogene, NF-kB subunit	HGNC:9955	Down-regulated upon Fer-1 appearance	Real-time quantitative RT-PCR	Mice	Fer-1–treated CaOx model	Deduced	_NA_	Transcription factor p65	Q04206 (TF65_HUMAN)	25385600	p65 in article. May promote ferroptosis.
HSD17B11	Hydroxysteroid 17-beta dehydrogenase 11	HGNC:22960	Enriched in RSL3-resistant cells.	Gene trap insertion	Human	Chronic myeloid leukemia cell line KBM7	Screened	_NA_	Estradiol 17-beta-dehydrogenase 11	Q8NBQ5 (DHB11_HUMAN)	25965523	May promote ferroptosis.
AGPAT3	1-acylglycerol-3-phosphate O-acyltransferase 3	HGNC:326	Enriched in RSL3-resistant cells.	Gene trap insertion	Human	Chronic myeloid leukemia cell line KBM7	Screened	_NA_	1-acyl-sn-glycerol-3-phosphate acyltransferase gamma	Q9NRZ7 (PLCC_HUMAN)	25965523	May promote ferroptosis.
SETD1B	SET domain containing 1B, histone lysine methyltransferase	HGNC:29187	Enriched in GPX4 inhibitor ML162-resistant cells.	Gene trap insertion	Human	Chronic myeloid leukemia cell line KBM7	Screened	_NA_	Histone-lysine N-methyltransferase SETD1B	Q9UPS6 (SET1B_HUMAN)	25965523	May promote ferroptosis.
HMOX1	Heme oxygenase 1	HGNC:5013	Its expression increased in response to artesunate-induced ferroptosis, indicating activation of ROS-mediated signaling pathways.	Western blotting	Human	Pancreatic adenocarcinoma cell line Panc-1 cells	Deduced	_NA_	Heme oxygenase 1	P09601 (HMOX1_HUMAN)	26097885	HO-1 in article. May promote ferroptosis.
TF	Transferrin	HGNC:11740	Its expression is decreased in patients.	Gene expression analysis	Human	Patient PDAC tissues	Deduced	_NA_	Serotransferrin	P02787 (TRFE_HUMAN)	26097885	May promote ferroptosis.
FTL	Ferritin light chain	HGNC:3999	Its expression is decreased in patients.	Gene expression analysis	Human	Patient PDAC tissues	Deduced	_NA_	Ferritin light chain	P02792 (FRIL_HUMAN)	26097885	May promote ferroptosis.
RPL8	Ribosomal protein L8	HGNC:10368	Significantly reduced in tumor tissues	Gene expression analysis	Human	Patient PDAC tissues	Deduced	_NA_	60S ribosomal protein L8	P62917 (RL8_HUMAN)	26097885	May promote ferroptosis.
ATP5MC3	ATP synthase membrane subunit c locus 3	HGNC:843	Significantly reduced in tumor tissues	Gene expression analysis	Human	Patient PDAC tissues	Deduced	_NA_	ATP synthase F(0) complex subunit C3	P48201 (AT5G3_HUMAN)	26097885	ATP5G3 in article. May promote ferroptosis.
TFRC	Transferrin receptor	HGNC:11763	Expression of this gene is increased in patients.	Gene expression analysis	Human	Patient PDAC tissues	Deduced	_NA_	Transferrin receptor protein 1	P02786 (TFR1_HUMAN)	26097885	May inhibit ferroptosis.
MAFG	MAF bZIP transcription factor G	HGNC:6781	The interaction between NRF2 and MafG was increased in response to erastin and sorafenib.	Western blot	Human, mice	HepG2, Hepa1‐6, Hep3B, and SNU‐182 cells	Deduced	_NA_	Transcription factor MafG	O15525 (MAFG_HUMAN)	26403645	May inhibit ferroptosis.
IL33	Interleukin 33	HGNC:16028	IL-33 upregulation is a feature of ferroptosis. Ferrostatin-1, an inhibitor of ferroptosis, prevented the upregulation of IL-33.	Western blot, quantitative PCR, ELISA	Mice	C57BL/6 mice	Deduced	_NA_	Interleukin-33	O95760 (IL33_HUMAN)	27352622	IL-33 in article. May promote ferroptosis.
FTH1	Ferritin heavy chain 1	HGNC:3976	An increase of endogenous FTH1 level during ferroptosis. Degradation of FTH1 protein upon ferroptosis induction.	Immunoblotting, q-PCR	Human	HT1080 cells	Validated	An error may exist in the original article, where the authors wrote "ferritin light chain 1 (FTH1)". According to HGNC, FTH1 is the official symbol for "ferritin heavy chain 1".	Ferritin heavy chain	P02794 (FRIH_HUMAN)	27514700	_NA_
SLC40A1	Solute carrier family 40 member 1	HGNC:10909	Erastin-induced mRNA expression is upregulated in FANCD2-deficient cells.	Q-PCR	Mice	Bone marrow stromal cells	Validated	Used as a marker in this study but has been proved to be a suppressor (PMID 27441659).	Solute carrier family 40 member 1	Q9NP59 (S40A1_HUMAN)	27773819	May promote ferroptosis.
TF	Transferrin	HGNC:11740	Erastin-induced mRNA expression is upregulated in FANCD2-deficient cells.	Q-PCR	Mice	Bone marrow stromal cells	Validated	Used as a marker in this study but has been proved to be a driver (PMID 27441659).	Serotransferrin	P02787 (TRFE_HUMAN)	27773819	May promote ferroptosis.
TFRC	Transferrin receptor	HGNC:11763	Erastin-induced mRNA expression is upregulated in FANCD2-deficient cells.	Q-PCR	Mice	Bone marrow stromal cells	Validated	Used as a marker in this study but has been proved to be a driver (PMID 27514700).	Transferrin receptor protein 1	P02786 (TFR1_HUMAN)	27773819	May promote ferroptosis.
FTH1	Ferritin heavy chain 1	HGNC:3976	Erastin-induced mRNA expression is downregulated in FANCD2-deficient cells.	Q-PCR, western blot	Mice	Bone marrow stromal cells	Validated	Used as a marker in this study but has been proved to be a suppressor (PMID 26403645).	Ferritin heavy chain	P02794 (FRIH_HUMAN)	27773819	May inhibit ferroptosis.
GPX4	Glutathione peroxidase 4	HGNC:4556	Erastin-induced mRNA expression is downregulated in FANCD2-deficient cells.	Q-PCR, western blot	Mice	Bone marrow stromal cells	Validated	Used as a marker in this study but has been proved to be a suppressor (PMID 25824823).	Phospholipid hydroperoxide glutathione peroxidase	P36969 (GPX4_HUMAN)	27773819	May inhibit ferroptosis.
HAMP	Hepcidin antimicrobial peptide	HGNC:15598	Erastin-induced mRNA expression is downregulated in FANCD2-deficient cells.	Q-PCR	Mice	Bone marrow stromal cells	Deduced	_NA_	Hepcidin	P81172 (HEPC_HUMAN)	27773819	May inhibit ferroptosis.
HSPB1	Heat shock protein family B (small) member 1	HGNC:5246	Erastin-induced mRNA expression is downregulated in FANCD2-deficient cells.	Q-PCR	Mice	Bone marrow stromal cells	Validated	Used as a marker in this study but has been proved to be a suppressor (PMID 25728673).	Heat shock protein beta-1	P04792 (HSPB1_HUMAN)	27773819	May inhibit ferroptosis.
NFE2L2	Nuclear factor, erythroid 2 like 2	HGNC:7782	Erastin-induced mRNA expression is downregulated in FANCD2-deficient cells.	Q-PCR	Mice	Bone marrow stromal cells	Validated	Used as a marker in this study but has been proved to be a suppressor (PMID 27015352).	Nuclear factor erythroid 2-related factor 2	Q16236 (NF2L2_HUMAN)	27773819	NRF2 in article. May inhibit ferroptosis.
STEAP3	STEAP3 metalloreductase	HGNC:24592	Erastin-induced mRNA expression is downregulated in FANCD2-deficient cells.	Q-PCR	Mice	Bone marrow stromal cells	Deduced	_NA_	Metalloreductase STEAP3	Q658P3 (STEA3_HUMAN)	27773819	May inhibit ferroptosis.
DRD5	Dopamine receptor D5	HGNC:3026	Ferroptotic erastin induces DRD5 gene expression in ferroptosis.	Western blot, Q-PCR	Human	PANC1 cells	Deduced	_NA_	D(1B) dopamine receptor	P21918 (DRD5_HUMAN)	27793671	May promote ferroptosis.
GPX4	Glutathione peroxidase 4	HGNC:4556	Erastin promoted GPX4 degradation. Antiferroptotic dopamine increased the protein stability of glutathione peroxidase 4.	Western blot, Q-PCR	Human	PANC1 cells	Deduced	Has been proved to be a suppressor (PMID 25824823).	Phospholipid hydroperoxide glutathione peroxidase	P36969 (GPX4_HUMAN)	27793671	May inhibit ferroptosis.
DRD4	Dopamine receptor D4	HGNC:3025	Antiferroptotic dopamine suppressed dopamine receptor D4 protein degradation. Ferroptotic erastin promotes DRD4 protein degradation.	Western blot, Q-PCR	Human	PANC1 cells	Deduced	_NA_	D(4) dopamine receptor	P21917 (DRD4_HUMAN)	27793671	May inhibit ferroptosis.
MAP3K5	Mitogen-activated protein kinase kinase kinase 5	HGNC:6857	Cold stress evokes ferroptosis, and the ASK1‐p38 pathway is activated downstream of lipid peroxide, leading to the cell death. ASK1‐p38 axis is also activated in the erastin‐induced ferroptosis model.	LDH assay, immunoblot, RNAi, CCK-8	Human	A549 cells	Deduced	_NA_	Mitogen-activated protein kinase kinase kinase 5	Q99683 (M3K5_HUMAN)	28887319	ASK1 in article. May promote ferroptosis.
MAPK14	Mitogen-activated protein kinase 14	HGNC:6876	Cold stress evokes ferroptosis, and the ASK1‐p38 pathway is activated downstream of lipid peroxide, leading to the cell death. ASK1‐p38 axis is also activated in the erastin‐induced ferroptosis model.	LDH assay, immunoblot, RNAi, CCK-8	Human	A549 cells	Deduced	_NA_	Mitogen-activated protein kinase 14	Q16539 (MK14_HUMAN)	28887319	p38 in article. May promote ferroptosis.
SLC2A1	Solute carrier family 2 member 1	HGNC:11005	Increased at LSH overexpression. Decreased at LSH knockdown. LSH can inhibit ferroptosis.	ChIP analysis, RT-qPCR	Human	H358, A549 cells	Deduced	_NA_	Solute carrier family 2	P11166 (GTR1_HUMAN)	28900510	GLUT1 in article. May inhibit ferroptosis.
SLC2A3	Solute carrier family 2 member 3	HGNC:11007	Decreased at LSH knockdown. LSH can inhibit ferroptosis.	RT-qPCR	Human	H358, A549 cells	Deduced	_NA_	Solute carrier family 2	P11169 (GTR3_HUMAN)	28900510	GLUT3 in article. May inhibit ferroptosis.
SLC2A6	Solute carrier family 2 member 6	HGNC:11011	Increased at LSH overexpression. Decreased at LSH knockdown. LSH can inhibit ferroptosis.	RT-qPCR	Human	H358, A549 cells	Deduced	_NA_	Solute carrier family 2	Q9UGQ3 (GTR6_HUMAN)	28900511	GLUT6 in article. May inhibit ferroptosis.
SLC2A8	Solute carrier family 2 member 8	HGNC:13812	Decreased at LSH knockdown. LSH can inhibit ferroptosis.	RT-qPCR	Human	H358, A549 cells	Deduced	_NA_	Solute carrier family 2	Q9NY64 (GTR8_HUMAN)	28900512	GLUT8 in article. May inhibit ferroptosis.
SLC2A12	Solute carrier family 2 member 12	HGNC:18067	Increased at LSH overexpression. Decreased at LSH knockdown. LSH can inhibit ferroptosis.	RT-qPCR	Human	H358, A549 cells	Deduced	_NA_	Solute carrier family 2	Q8TD20 (GTR12_HUMAN)	28900513	GLUT12 in article. May inhibit ferroptosis.
GLUT13	_NA_	_NA_	Increased at LSH overexpression. Decreased at LSH knockdown. LSH can inhibit ferroptosis.	RT-qPCR	Human	H358, A549 cells	Deduced	_NA_	_NA_	_NA_	28900514	Not found in HGNC. May inhibit ferroptosis.
SLC2A14	Solute carrier family 2 member 14	HGNC:18301	Decreased at LSH knockdown. LSH can inhibit ferroptosis.	RT-qPCR	Human	H358, A549 cells	Deduced	_NA_	Solute carrier family 2	Q8TDB8 (GTR14_HUMAN)	28900515	GLUT14 in article. May inhibit ferroptosis.
EIF2AK4	Eukaryotic translation initiation factor 2 alpha kinase 4	HGNC:19687	CHAC1 degradation of GSH enhances cystine-starvation-induced ferroptosis through the activated GCN2-eIF2 alpha-ATF4 pathway.	Western blot, real-time PCR, cell viability assay, siRNA, GSH assay kit	Human	MDA-MB-231, Hs 578T, and HCC 1937 cells	Deduced	_NA_	eIF-2-alpha kinase GCN2	Q9P2K8 (E2AK4_HUMAN)	29383104	GCN2 in article. May promote ferroptosis.
EIF2S1	Eukaryotic translation initiation factor 2 subunit alpha	HGNC:3265	CHAC1 degradation of GSH enhances cystine-starvation-induced ferroptosis through the activated GCN2-eIF2 alpha-ATF4 pathway.	Western blot, real-time PCR, cell viability assay, siRNA, GSH assay kit	Human	MDA-MB-231, Hs 578T, and HCC 1937 cells	Deduced	_NA_	Eukaryotic translation initiation factor 2 subunit 1	P05198 (IF2A_HUMAN)	29383104	eIF2alpha in article. May promote ferroptosis.
ATF4	Activating transcription factor 4	HGNC:786	CHAC1 degradation of GSH enhances cystine-starvation-induced ferroptosis through the activated GCN2-eIF2 alpha-ATF4 pathway.	Western blot, real-time PCR, cell viability assay, siRNA, GSH assay kit	Human	MDA-MB-231, Hs 578T, and HCC 1937 cells	Deduced	_NA_	Cyclic AMP-dependent transcription factor ATF-4	P18848 (ATF4_HUMAN)	29383104	May promote ferroptosis.
ALOX5	Arachidonate 5-lipoxygenase	HGNC:435	Overexpression sensitizes cells to ferroptosis.	Western blot, mass spectrometry, cell viability assay, gene overexpression	Human	HEK293 cells	Deduced	Not essential but may play a role in ferroptotis initiation.	Arachidonate 5-lipoxygenase	P09917 (LOX5_HUMAN)	29632885	5-LOX in article
ALOX12	Arachidonate 12-lipoxygenase, 12S type	HGNC:429	Overexpression sensitizes cells to ferroptosis.	Western blot, mass spectrometry, cell viability assay, gene overexpression	Human	HEK293 cells	Deduced	Not essential but may play a role in ferroptotis initiation.	Arachidonate 12-lipoxygenase	P18054 (LOX12_HUMAN)	29632885	p12-LOX in article
ALOX15	Arachidonate 15-lipoxygenase	HGNC:433	Overexpression sensitizes cells to ferroptosis.	Western blot, mass spectrometry, cell viability assay, gene overexpression	Human	HEK293 cells	Deduced	Not essential but may play a role in ferroptotis initiation.	Arachidonate 15-lipoxygenase	P16050 (LOX15_HUMAN)	29632885	15-LOX-1 in article
ALOX5	Arachidonate 5-lipoxygenase	HGNC:435	Necessary for hemin‐induced ferroptosis in vitro.	qRT-PCR, immunoblotting, MTT assay	Mice	C57BL/6 and pregnant CD1 mice, primary cortical neurons	Deduced	_NA_	Arachidonate 5-lipoxygenase	P09917 (LOX5_HUMAN)	30294906	May promote ferroptosis.
ACSF2	Acyl-CoA synthetase family member 2	HGNC:26101	Increased in ferroptotic events. Decreased in DFO-induced resistance to ferroptosis.	Western blot, glutathione detection, RT-qPCR, immunofluorescence staining	Rat	Wistar rats	Deduced	_NA_	Medium-chain acyl-CoA ligase ACSF2	Q96CM8 (ACSF2_HUMAN)	30539824	There is a corrigendum for this article. May promote ferroptosis.
IREB2	Iron responsive element binding protein 2	HGNC:6115	Increased in ferroptotic events. Decreased in DFO-induced resistance to ferroptosis.	Western blot, glutathione detection, RT-qPCR, immunofluorescence staining	Rat	Wistar rats	Deduced	_NA_	Iron-responsive element-binding protein 2	P48200 (IREB2_HUMAN)	30539824	There is a corrigendum for this article. May promote ferroptosis.
GPX4	Glutathione peroxidase 4	HGNC:4556	Upregulated in DFO-induced resistance to ferroptosis.	Western blot, glutathione detection, RT-qPCR, immunofluorescence staining	Rat	Wistar rats	Validated	Inhibits ferroptosis but used as a marker in this study.	Phospholipid hydroperoxide glutathione peroxidase	P36969 (GPX4_HUMAN)	30539824	There is a corrigendum for this article.
HMGB1	High mobility group box 1	HGNC:4983	Associated with ferroptotic cell death. Ferroptosis activators induce HMGB1 release.	ELISA, western blot, RNAi	Human, mice	HT1080 and PANC1 cells, mouse embryonic fibroblasts	Deduced	_NA_	High mobility group protein B1	P09429 (HMGB1_HUMAN)	30686534	May promote ferroptosis.
HMOX1	Heme oxygenase 1	HGNC:5013	Required for DOX-induced ferroptosis.	RNA-seq, qRT-PCR, HIS	Mice	Mice	Deduced	_NA_	Heme oxygenase 1	P09601 (HMOX1_HUMAN)	30692261	May promote ferroptosis.
NFE2L2	Nuclear factor, erythroid 2 like 2	HGNC:7782	DOX treatment induced ferroptosis. Protein and mRNA levels of Nrf2 were increased after DOX treatment.	RNA-seq, QuantiChrom Heme Assay Kit, iron staining, qRT-PCR, survival curve, HIS	Mice	Mice	Deduced	_NA_	Nuclear factor erythroid 2-related factor 2	Q16236 (NF2L2_HUMAN)	30692261	NRF2 in article.
ELAVL1	ELAV like RNA binding protein 1	HGNC:3312	Binds to and increases the expression of the negative ferroptosis regulator LINC00336.	RNA pulldown, mass spectrometry, qRT-PCR, gene overexpression, gene knockdown, western blot	Human	H358, PC9, SPC-A-1, and A549 cells	Deduced	_NA_	ELAV-like protein 1	Q15717 (ELAV1_HUMAN)	30787392	May inhibit ferroptosis.
SLC3A2	Solute carrier family 3 member 2	HGNC:11026	Strongly correlated with resistance to ferroptosis inducers.	Western blot, cell viability assay, cell viability assay, MDA assay, glutamate assay	Human	HT-1080 cells	Deduced	_NA_	4F2 cell-surface antigen heavy chain	P08195 (4F2_HUMAN)	31043744	May inhibit ferroptosis.
SLC7A11	Solute carrier family 7 member 11	HGNC:11059	Strongly correlated with resistance to ferroptosis inducers.	Western blot, cell viability assay, cell viability assay, MDA assay, glutamate assay	Human	HT-1080 cells	Deduced	_NA_	Cystine/glutamate transporter	Q9UPY5 (XCT_HUMAN)	31043744	May inhibit ferroptosis.
TFAP2C	Transcription factor AP-2 gamma	HGNC:11744	Activated by ferroptosis inhibitor selenium.	Behavioral analysis, infarct volume analysis, immunocytochemistry, TUNEL staining, fluoro-jade Staining, qRT-PCR, cell death assay, ChIP assay, siRNA, western blot, immunoblotting, RNA-seq, mass spectrometry	Mice	C57BL/6 mice, primary cortical neurons, HT22 murine hippocampal cells	Deduced	_NA_	Transcription factor AP-2 gamma	Q92754 (AP2C_HUMAN)	31056284	May inhibit ferroptosis.
SP1	Sp1 transcription factor	HGNC:11205	Activated by ferroptosis inhibitor selenium.	Behavioral analysis, infarct volume analysis, immunocytochemistry, TUNEL staining, fluoro-jade Staining, qRT-PCR, cell death assay, ChIP assay, siRNA, western blot, immunoblotting, RNA-seq, mass spectrometry	Mice	C57BL/6 mice, primary cortical neurons, HT22 murine hippocampal cells	Deduced	_NA_	Transcription factor Sp1	P08047 (SP1_HUMAN)	31056284	May inhibit ferroptosis.
HBA1	Hemoglobin subunit alpha 1	HGNC:4823	Upregulated in cells treated with ferroptosis inducer erastin. Stimulates ferroptosis possibly in a GSH-dependent manner.	Tandem mass tags, RNA-seq, DNase-seq, qPCR, Western blot, IHC	Human	HepG2, Bel-7402 cells	Deduced	_NA_	Hemoglobin subunit alpha	P69905 (HBA_HUMAN)	31108460	May promote ferroptosis.
NNMT	Nicotinamide N-methyltransferase	HGNC:7861	Upregulated in cells treated with ferroptosis inducer erastin. Stimulates ferroptosis possibly in a GSH-dependent manner.	Tandem mass tags, RNA-seq, DNase-seq, qPCR, Western blot, IHC	Human	HepG2, Bel-7402 cells	Deduced	_NA_	Nicotinamide N-methyltransferase	P40261 (NNMT_HUMAN)	31108460	May promote ferroptosis.
PLIN4	Perilipin 4	HGNC:29393	Upregulated in cells treated with ferroptosis inducer erastin. Stimulates ferroptosis possibly in a GSH-dependent manner.	Tandem mass tags, RNA-seq, DNase-seq, qPCR, Western blot, IHC	Human	HepG2, Bel-7402 cells	Deduced	_NA_	Perilipin-4	Q96Q06 (PLIN4_HUMAN)	31108460	May promote ferroptosis.
HIC1	HIC ZBTB transcriptional repressor 1	HGNC:4909	Essential for stimulation of pro-ferroptotic gene transcription upon ferroptosis induction.	Immunohistochemistry, immunofluorescence, western blot, qPCR, metabolites examination, ChIP	Human	HepG2, Bel-7402 cells	Deduced	_NA_	Hypermethylated in cancer 1 protein	Q14526 (HIC1_HUMAN)	31108460	May promote ferroptosis.
STMN1	Stathmin 1	HGNC:6510	Downregulated in cells treated with ferroptosis inducer erastin. Suppresses ferroptosis possibly in a GSH-dependent manner.	Tandem mass tags, RNA-seq, DNase-seq, qPCR, Western blot, IHC	Human	HepG2, Bel-7402 cells	Deduced	_NA_	Stathmin	P16949 (STMN1_HUMAN)	31108460	May inhibit ferroptosis.
RRM2	Ribonucleotide reductase regulatory subunit M2	HGNC:10452	Downregulated in cells treated with ferroptosis inducer erastin. Suppresses ferroptosis possibly in a GSH-dependent manner.	Tandem mass tags, RNA-seq, DNase-seq, qPCR, Western blot, IHC	Human	HepG2, Bel-7402 cells	Deduced	_NA_	Ribonucleoside-diphosphate reductase subunit M2	P31350 (RIR2_HUMAN)	31108460	May inhibit ferroptosis.
CAPG	Capping actin protein, gelsolin like	HGNC:1474	Downregulated in cells treated with ferroptosis inducer erastin. Suppresses ferroptosis possibly in a GSH-dependent manner.	Tandem mass tags, RNA-seq, DNase-seq, qPCR, Western blot, IHC	Human	HepG2, Bel-7402 cells	Deduced	_NA_	Macrophage-capping protein	P40121 (CAPG_HUMAN)	31108460	May inhibit ferroptosis.
HNF4A	Hepatocyte nuclear factor 4 alpha	HGNC:5024	Essential for stimulation of anti-ferroptotic gene transcription.	Immunohistochemistry, immunofluorescence, western blot, qPCR, metabolites examination, ChIP	Human	HepG2, Bel-7402 cells	Deduced	_NA_	Hepatocyte nuclear factor 4-alpha	P41235 (HNF4A_HUMAN)	31108460	May inhibit ferroptosis.
NGB	Neuroglobin	HGNC:14077	Human neuroglobin (hNgb)-EGFP-expressing SH-SY5Y cells to be significantly more resistant to ferroptosis induction.	Cell death, cell viability, lipid peroxidation assay, RT-qPCR	Human	SH-SY5Y cells	Deduced	_NA_	Neuroglobin	Q9NPG2 (NGB_HUMAN)	31405213	May inhibit ferroptosis.
YWHAE	Tyrosine 3-monooxygenase/tryptophan 5-monooxygenase activation protein epsilon	HGNC:12851	Required by RSL3 (a ferroptosis inducer) to inactivate GPX4 (a ferroptosis inhibitor).	Mass spectrometry, siRNA, western blot	Human	HEK293T cells	Deduced	_NA_	14-3-3 protein epsilon	P62258 (1433E_HUMAN)	31581313	14-3-3epsilon in article. May promote ferroptosis.
GABPB1	GA binding protein transcription factor subunit beta 1	HGNC:4074	Downregulated by lncRNA GABPB1-AS1 upon erastin treatment.	RT-qPCR, western blot, siRNA, cell viability, lipid peroxidation assay	Human	HepG2, Huh7, and Hep3B cells	Deduced	_NA_	GA-binding protein subunit beta-1	Q06547 (GABP1_HUMAN)	31700067	May inhibit ferroptosis.
AURKA	Aurora kinase A	HGNC:11393	Inhibition of AURKA or reconstitution of miR-4715-3p inhibited GPX4 and induced cell death, suggesting a link between AURKA and ferroptosis.	qRT-PCR, western blot, lentiviral infection, CellTiter-Glo luminescence assay	Human	OE33, STKM2, MKN45 cells	Predicted	_NA_	Aurora kinase A	O14965 (AURKA_HUMAN)	31740746	May inhibit ferroptosis.
MIR4715	microRNA 4715	HGNC:41666	Inhibition of AURKA or reconstitution of miR-4715-3p inhibited GPX4 and induced cell death, suggesting a link between AURKA and ferroptosis.	qRT-PCR, western blot, lentiviral infection, CellTiter-Glo luminescence assay	Human	OE33, STKM2, MKN45 cells	Predicted	_NA_	_NA_	_NA_	31740746	miR-4715-3p in article. May promote ferroptosis.
RIPK1	Receptor interacting serine/threonine kinase 1	HGNC:10019	Reduced expression results in resistance to ferroptosis.	Cell viability, western blot, RNA-seq, GSH assay, qRT-PCR, immunofluorescence imaging	Human	Patient-derived fibroblasts	Deduced	_NA_	Receptor-interacting serine/threonine-protein kinase 1	Q13546 (RIPK1_HUMAN)	31827280	May promote ferroptosis.
PRDX1	Peroxiredoxin 1	HGNC:9352	Necessary to ferroptosis-related lipid peroxidation.	Western blot, siRNA, flow cytometry, cell viability, RT-PCR	Human	Primary corneal endothelial cells, B4G12 and HT1080 cells	Deduced	_NA_	Peroxiredoxin-1	Q06830 (PRDX1_HUMAN)	31901729	May promote ferroptosis.
MIR30B	microRNA 30b	HGNC:31625	Upregulation of miR-30b-5p in preeclampsia models plays a pivotal role in ferroptosis.	GSH assay, MDA measurement, western blot, immunohistochemistry, microarray, RT-qPCR, labile iron assay, cell viability, LDH assay	Human, rat	Trophoblasts, preeclampsia model, HTR-8/SVneo and TEV-1 cells	Deduced	_NA_	_NA_	_NA_	31926626	miR-30b-5p in article. May promote ferroptosis.

## Sheet: Table S2
gene	conMean	treatMean	logFC	pValue	fdr
PLIN4	11.2125	0.756596	-3.88944	9.90418e-17	1.72498e-15
TF	9.95799	1.04811	-3.24807	7.44199e-18	1.94422e-16
ANGPTL7	1.70838	0.210261	-3.02238	3.82638e-12	2.28489e-11
ALOX15	8.39812	1.50351	-2.48174	0.000129668	0.000235657
PRKAA2	2.65993	0.540822	-2.29816	1.41539e-10	5.4781e-10
ALOX12	18.2671	4.41299	-2.04942	2.89357e-06	6.64568e-06
MT3	0.745127	0.213816	-1.80112	1.4831e-06	3.60429e-06
IL33	14.3883	4.66497	-1.62496	5.98431e-14	5.95581e-13
CDO1	1.44914	0.519724	-1.47938	1.14256e-09	3.73117e-09
GPT2	21.2309	7.94073	-1.41882	5.25804e-19	1.59997e-17
IL6	14.8196	5.87441	-1.33499	0.032825	0.0405943
LINC00472	0.153052	0.060903	-1.32944	0.00235912	0.00354716
LPIN1	4.69479	1.86962	-1.32831	7.69466e-13	5.74352e-12
ZFP36	352.396	142.743	-1.30378	1.28925e-11	6.62001e-11
CXCL2	10.1039	4.5186	-1.16096	0.0107784	0.0148203
DUSP1	337.669	151.852	-1.15294	4.89332e-11	2.22327e-10
MUC1	31.542	15.2268	-1.05066	0.00127721	0.00203768
DUOX1	28.6723	13.9913	-1.03512	2.08421e-07	5.445e-07
ZFP69B	0.409976	0.822288	1.00411	1.16608e-10	4.87422e-10
HIF1A	33.1209	67.1471	1.01958	2.71099e-11	1.25911e-10
PML	7.23549	15.1987	1.07079	1.90475e-12	1.20634e-11
FANCD2	1.16281	2.4504	1.0754	8.06165e-11	3.58458e-10
FTL	976.254	2067.81	1.08278	2.20167e-11	1.04579e-10
CYBB	4.09976	8.78051	1.09876	6.42962e-05	0.000123284
TNFAIP3	11.152	24.1623	1.11546	1.07294e-08	3.15838e-08
DDIT4	46.5225	103.536	1.15413	2.05565e-08	5.65304e-08
ABCC1	11.6552	26.5349	1.18692	3.5365e-08	9.59906e-08
TP63	31.5964	72.9639	1.20742	1.73958e-12	1.13616e-11
BID	3.954	9.33413	1.2392	2.96318e-15	4.1287e-14
TXNRD1	9.03578	21.4371	1.24639	7.19624e-06	1.55053e-05
SLC3A2	32.6861	77.9549	1.25396	1.32373e-17	2.7666e-16
SLC1A4	6.88825	16.5424	1.26396	5.56748e-13	4.30964e-12
VEGFA	4.17815	10.3185	1.30429	1.29866e-11	6.62001e-11
SLC7A5	56.7156	143.566	1.3399	2.03784e-10	7.74378e-10
EGFR	15.699	39.9067	1.34596	1.84439e-06	4.38043e-06
RRM2	8.02621	20.7106	1.36758	1.93811e-14	2.38274e-13
ASNS	3.26523	8.50683	1.38144	3.74208e-12	2.28489e-11
NCF2	4.48778	11.716	1.3844	1.41883e-14	1.85334e-13
DDIT3	5.89324	15.5441	1.39923	1.3393e-10	5.38295e-10
HELLS	0.834186	2.33978	1.48793	1.17079e-13	1.11225e-12
TRIB3	3.34446	9.46405	1.50068	1.92702e-13	1.75108e-12
STMN1	11.1965	33.1236	1.56481	1.20844e-17	2.7666e-16
TFR2	0.17265	0.537697	1.63894	5.39468e-06	1.17447e-05
NOX5	0.0345049	0.107718	1.64239	2.12746e-05	4.31689e-05
TFRC	11.6533	38.0355	1.70661	2.96675e-13	2.4802e-12
PTGS2	3.06817	10.9246	1.83213	0.00111834	0.00179794
DRD4	0.166907	0.599344	1.84434	3.02472e-09	9.43531e-09
SLC2A1	61.5572	231.727	1.91243	6.40709e-17	1.21735e-15
SLC7A11	1.48197	5.73443	1.95213	0.000271743	0.000465526
CAV1	24.6065	99.0824	2.00959	6.01645e-12	3.39848e-11
AURKA	2.86781	11.8173	2.04288	3.55876e-23	7.4378e-21
NOX4	0.214891	0.926391	2.10802	3.41803e-16	5.10263e-15
SOCS1	2.55246	11.1322	2.12478	5.35874e-19	1.59997e-17
LINC00336	0.00730306	0.034561	2.24257	0.000313966	0.000533487
SLC2A14	0.0116074	0.0560259	2.27106	2.33956e-07	6.03665e-07
IFNG	0.133216	0.655555	2.29895	1.99765e-08	5.5668e-08
SLC2A6	0.552366	2.86823	2.37647	1.17313e-20	8.17284e-19
HNF4A	0.00828292	0.0439497	2.40764	3.1611e-06	7.10397e-06
CBS	0.0177131	0.113645	2.68165	7.8191e-07	1.99292e-06
RGS4	0.285305	2.0091	2.81597	2.63091e-16	4.2297e-15
DRD5	0.0126681	0.129158	3.34987	7.01493e-09	2.12481e-08
CDKN2A	0.992967	12.6359	3.66964	9.50769e-05	0.00017742
NGB	0.038392	0.787679	4.35873	2.60924e-05	5.19363e-05
MIOX	0.0131147	0.381657	4.86302	2.92101e-10	1.05257e-09
CA9	0.364097	22.4095	5.94364	9.83839e-23	1.02811e-20

## Sheet: Table S3
ONTOLOGY	ID	Description	GeneRatio	BgRatio	pvalue	p.adjust	qvalue	geneID	Count
BP	GO:0062197	cellular response to chemical stress	18/62	350/18670	4.62439e-17	1.32119e-13	7.59861e-14	CAV1/CYBB/DDIT3/EGFR/FANCD2/HIF1A/IL6/MT3/NCF2/NOX4/NOX5/PML/PRKAA2/PTGS2/SLC2A1/SLC7A11/TNFAIP3/TXNRD1	18
BP	GO:0006979	response to oxidative stress	18/62	451/18670	3.89938e-15	5.57026e-12	3.20365e-12	ANGPTL7/CYBB/DUOX1/DUSP1/EGFR/FANCD2/HIF1A/IL6/MT3/NCF2/NOX4/NOX5/PML/PRKAA2/PTGS2/SLC7A11/TNFAIP3/TXNRD1	18
BP	GO:0072593	reactive oxygen species metabolic process	14/62	284/18670	3.90209e-13	3.71609e-10	2.13725e-10	ALOX12/CAV1/CYBB/DDIT4/DRD5/DUOX1/EGFR/HIF1A/IFNG/MT3/NCF2/NOX4/NOX5/PTGS2	14
BP	GO:0034599	cellular response to oxidative stress	14/62	302/18670	9.00524e-13	6.43199e-10	3.69926e-10	CYBB/EGFR/FANCD2/HIF1A/IL6/MT3/NCF2/NOX4/NOX5/PML/PRKAA2/SLC7A11/TNFAIP3/TXNRD1	14
BP	GO:0042554	superoxide anion generation	7/62	36/18670	2.43074e-11	1.38892e-08	7.98817e-09	ALOX12/CYBB/DUOX1/EGFR/NCF2/NOX4/NOX5	7
BP	GO:0048871	multicellular organismal homeostasis	15/62	486/18670	4.17228e-11	1.9867e-08	1.14262e-08	ALOX12/CAV1/DDIT3/EGFR/IL6/LPIN1/NOX4/PRKAA2/PTGS2/STMN1/TF/TFRC/TNFAIP3/TP63/VEGFA	15
BP	GO:0006801	superoxide metabolic process	8/62	73/18670	1.05149e-10	4.29159e-08	2.46824e-08	ALOX12/CYBB/DUOX1/EGFR/MT3/NCF2/NOX4/NOX5	8
BP	GO:0035690	cellular response to drug	12/62	433/18670	1.57482e-08	5.62409e-06	3.2346e-06	CYBB/DDIT4/DRD4/DRD5/EGFR/IL6/MT3/PRKAA2/PTGS2/RGS4/TFRC/TNFAIP3	12
BP	GO:0001666	response to hypoxia	11/62	359/18670	2.41233e-08	7.50519e-06	4.31649e-06	CA9/CAV1/CYBB/DDIT4/HIF1A/MT3/NOX4/PML/PTGS2/SLC2A1/VEGFA	11
BP	GO:0010038	response to metal ion	11/62	362/18670	2.62695e-08	7.50519e-06	4.31649e-06	ALOX15/CAV1/CYBB/DUSP1/EGFR/HIF1A/MT3/PRKAA2/PTGS2/TF/TFR2	11
BP	GO:0036293	response to decreased oxygen levels	11/62	370/18670	3.28488e-08	8.50952e-06	4.89411e-06	CA9/CAV1/CYBB/DDIT4/HIF1A/MT3/NOX4/PML/PTGS2/SLC2A1/VEGFA	11
BP	GO:0097193	intrinsic apoptotic signaling pathway	10/62	289/18670	3.57418e-08	8.50952e-06	4.89411e-06	BID/CAV1/DDIT3/DDIT4/HIF1A/MUC1/PML/PTGS2/TP63/TRIB3	10
BP	GO:0048545	response to steroid hormone	11/62	383/18670	4.67087e-08	1.02651e-05	5.90383e-06	CAV1/CDO1/CYBB/DDIT4/DUSP1/EGFR/HNF4A/IL6/PTGS2/TP63/ZFP36	11
BP	GO:0006879	cellular iron ion homeostasis	6/62	63/18670	6.13675e-08	1.09337e-05	6.28835e-06	FTL/HIF1A/IFNG/TF/TFR2/TFRC	6
BP	GO:0031960	response to corticosteroid	8/62	162/18670	6.13736e-08	1.09337e-05	6.28835e-06	CDO1/CYBB/DDIT4/DUSP1/EGFR/IL6/PTGS2/ZFP36	8
BP	GO:0070482	response to oxygen levels	11/62	394/18670	6.22759e-08	1.09337e-05	6.28835e-06	CA9/CAV1/CYBB/DDIT4/HIF1A/MT3/NOX4/PML/PTGS2/SLC2A1/VEGFA	11
BP	GO:0015711	organic anion transport	12/62	495/18670	6.84472e-08	1.09337e-05	6.28835e-06	ABCC1/CA9/DRD4/PRKAA2/RGS4/SLC1A4/SLC2A1/SLC2A14/SLC2A6/SLC3A2/SLC7A11/SLC7A5	12
BP	GO:0036003	positive regulation of transcription from RNA polymerase II promoter in response to stress	5/62	33/18670	7.56926e-08	1.09337e-05	6.28835e-06	DDIT3/HIF1A/MT3/MUC1/VEGFA	5
BP	GO:0002791	regulation of peptide secretion	12/62	500/18670	7.63581e-08	1.09337e-05	6.28835e-06	DRD4/EGFR/HIF1A/HNF4A/IFNG/IL33/IL6/PML/SLC2A1/SOCS1/TFR2/TNFAIP3	12
BP	GO:0046916	cellular transition metal ion homeostasis	7/62	110/18670	7.65398e-08	1.09337e-05	6.28835e-06	FTL/HIF1A/IFNG/MT3/TF/TFR2/TFRC	7
BP	GO:0048732	gland development	11/62	434/18670	1.65126e-07	2.2465e-05	1.29204e-05	ASNS/AURKA/CAV1/CDO1/EGFR/HIF1A/HNF4A/PML/TNFAIP3/TP63/VEGFA	11
BP	GO:0071248	cellular response to metal ion	8/62	188/18670	1.93492e-07	2.51276e-05	1.44517e-05	ALOX15/CYBB/EGFR/MT3/PRKAA2/PTGS2/TF/TFR2	8
BP	GO:0055072	iron ion homeostasis	6/62	81/18670	2.79851e-07	3.32717e-05	1.91357e-05	FTL/HIF1A/IFNG/TF/TFR2/TFRC	6
BP	GO:0055076	transition metal ion homeostasis	7/62	133/18670	2.81949e-07	3.32717e-05	1.91357e-05	FTL/HIF1A/IFNG/MT3/TF/TFR2/TFRC	7
BP	GO:0031331	positive regulation of cellular catabolic process	10/62	362/18670	2.91142e-07	3.32717e-05	1.91357e-05	AURKA/CAV1/HIF1A/IFNG/IL33/IL6/PRKAA2/TNFAIP3/TRIB3/ZFP36	10
BP	GO:0033135	regulation of peptidyl-serine phosphorylation	7/62	139/18670	3.80748e-07	4.03534e-05	2.32086e-05	CAV1/DDIT4/EGFR/IFNG/IL6/PTGS2/VEGFA	7
BP	GO:0050708	regulation of protein secretion	11/62	472/18670	3.81359e-07	4.03534e-05	2.32086e-05	DRD4/EGFR/HIF1A/HNF4A/IFNG/IL33/IL6/PML/SLC2A1/SOCS1/TNFAIP3	11
BP	GO:0051348	negative regulation of transferase activity	9/62	285/18670	3.96498e-07	4.0457e-05	2.32682e-05	CAV1/CDKN2A/DUSP1/IFNG/RGS4/SOCS1/TNFAIP3/TRIB3/ZFP36	9
BP	GO:0051384	response to glucocorticoid	7/62	146/18670	5.31367e-07	5.12561e-05	2.94791e-05	CDO1/DDIT4/DUSP1/EGFR/IL6/PTGS2/ZFP36	7
BP	GO:0071241	cellular response to inorganic substance	8/62	215/18670	5.38216e-07	5.12561e-05	2.94791e-05	ALOX15/CYBB/EGFR/MT3/PRKAA2/PTGS2/TF/TFR2	8
BP	GO:0018105	peptidyl-serine phosphorylation	9/62	299/18670	5.92439e-07	5.46e-05	3.14023e-05	AURKA/CAV1/DDIT4/EGFR/IFNG/IL6/PRKAA2/PTGS2/VEGFA	9
BP	GO:0001894	tissue homeostasis	8/62	229/18670	8.66892e-07	7.73972e-05	4.45138e-05	EGFR/IL6/NOX4/PTGS2/TF/TFRC/TNFAIP3/VEGFA	8
BP	GO:0006469	negative regulation of protein kinase activity	8/62	235/18670	1.05312e-06	9.11747e-05	5.24377e-05	CAV1/CDKN2A/DUSP1/IFNG/RGS4/SOCS1/TNFAIP3/TRIB3	8
BP	GO:0018209	peptidyl-serine modification	9/62	322/18670	1.09745e-06	9.16149e-05	5.26908e-05	AURKA/CAV1/DDIT4/EGFR/IFNG/IL6/PRKAA2/PTGS2/VEGFA	9
BP	GO:0007050	cell cycle arrest	8/62	237/18670	1.12234e-06	9.16149e-05	5.26908e-05	AURKA/CDKN2A/DDIT3/DUSP1/IFNG/MUC1/PML/PRKAA2	8
BP	GO:0009896	positive regulation of catabolic process	10/62	425/18670	1.25587e-06	9.96672e-05	5.7322e-05	AURKA/CAV1/HIF1A/IFNG/IL33/IL6/PRKAA2/TNFAIP3/TRIB3/ZFP36	10
BP	GO:0033138	positive regulation of peptidyl-serine phosphorylation	6/62	105/18670	1.30463e-06	0.000100738	5.7938e-05	CAV1/EGFR/IFNG/IL6/PTGS2/VEGFA	6
BP	GO:0051341	regulation of oxidoreductase activity	6/62	107/18670	1.45754e-06	0.000109584	6.30253e-05	CAV1/DRD5/EGFR/HIF1A/IFNG/MT3	6
BP	GO:0060249	anatomical structure homeostasis	10/62	439/18670	1.68111e-06	0.000123152	7.08291e-05	EGFR/HIF1A/IL6/NOX4/PML/PTGS2/TF/TFRC/TNFAIP3/VEGFA	10
BP	GO:0003018	vascular process in circulatory system	7/62	175/18670	1.79594e-06	0.000128275	7.37753e-05	ALOX12/CAV1/DRD5/EGFR/IL6/PTGS2/VEGFA	7
BP	GO:0001101	response to acid chemical	9/62	343/18670	1.84865e-06	0.000128819	7.40884e-05	ASNS/CDO1/CYBB/DUSP1/EGFR/PRKAA2/PTGS2/SOCS1/VEGFA	9
BP	GO:0045453	bone resorption	5/62	62/18670	1.91693e-06	0.000130397	7.49958e-05	EGFR/IL6/NOX4/TFRC/TNFAIP3	5
BP	GO:0033673	negative regulation of kinase activity	8/62	257/18670	2.057e-06	0.000135569	7.79701e-05	CAV1/CDKN2A/DUSP1/IFNG/RGS4/SOCS1/TNFAIP3/TRIB3	8
BP	GO:0048771	tissue remodeling	7/62	179/18670	2.08786e-06	0.000135569	7.79701e-05	CAV1/EGFR/HIF1A/IL6/NOX4/TFRC/TNFAIP3	7
BP	GO:0046394	carboxylic acid biosynthetic process	9/62	355/18670	2.4513e-06	0.000155631	8.95085e-05	ALOX12/ALOX15/ASNS/CBS/CDO1/GPT2/PRKAA2/PTGS2/TRIB3	9
BP	GO:0016053	organic acid biosynthetic process	9/62	356/18670	2.50841e-06	0.000155794	8.96024e-05	ALOX12/ALOX15/ASNS/CBS/CDO1/GPT2/PRKAA2/PTGS2/TRIB3	9
BP	GO:0015807	L-amino acid transport	5/62	67/18670	2.82477e-06	0.00017171	9.87562e-05	RGS4/SLC1A4/SLC3A2/SLC7A11/SLC7A5	5
BP	GO:0043618	regulation of transcription from RNA polymerase II promoter in response to stress	6/62	121/18670	2.98997e-06	0.000177966	0.000102354	CA9/DDIT3/HIF1A/MT3/MUC1/VEGFA	6
BP	GO:1903409	reactive oxygen species biosynthetic process	6/62	122/18670	3.13654e-06	0.00018288	0.00010518	CAV1/CYBB/DUOX1/IFNG/NOX4/PTGS2	6
BP	GO:1901654	response to ketone	7/62	193/18670	3.44116e-06	0.000193115	0.000111067	CA9/CAV1/CYBB/DDIT4/DUSP1/EGFR/PRKAA2	7
BP	GO:0000041	transition metal ion transport	6/62	124/18670	3.44728e-06	0.000193115	0.000111067	FTL/IFNG/MT3/TF/TFR2/TFRC	6
BP	GO:2000377	regulation of reactive oxygen species metabolic process	7/62	195/18670	3.68381e-06	0.000202397	0.000116406	CAV1/EGFR/HIF1A/IFNG/MT3/NOX4/PTGS2	7
BP	GO:0043620	regulation of DNA-templated transcription in response to stress	6/62	127/18670	3.96e-06	0.000213466	0.000122772	CA9/DDIT3/HIF1A/MT3/MUC1/VEGFA	6
BP	GO:0150076	neuroinflammatory response	5/62	75/18670	4.94653e-06	0.000257646	0.000148181	EGFR/IFNG/IL33/IL6/PTGS2	5
BP	GO:1901605	alpha-amino acid metabolic process	7/62	204/18670	4.95993e-06	0.000257646	0.000148181	ASNS/CBS/CDO1/GPT2/HNF4A/NOX4/SLC7A11	7
BP	GO:0006826	iron ion transport	5/62	76/18670	5.28143e-06	0.000269447	0.000154968	FTL/IFNG/TF/TFR2/TFRC	5
BP	GO:0006110	regulation of glycolytic process	5/62	77/18670	5.63385e-06	0.000272976	0.000156998	DDIT4/HIF1A/IFNG/PRKAA2/SLC2A6	5
BP	GO:1903825	organic acid transmembrane transport	6/62	135/18670	5.63724e-06	0.000272976	0.000156998	PRKAA2/RGS4/SLC1A4/SLC3A2/SLC7A11/SLC7A5	6
BP	GO:1905039	carboxylic acid transmembrane transport	6/62	135/18670	5.63724e-06	0.000272976	0.000156998	PRKAA2/RGS4/SLC1A4/SLC3A2/SLC7A11/SLC7A5	6
BP	GO:0043281	regulation of cysteine-type endopeptidase activity involved in apoptotic process	7/62	215/18670	7.00043e-06	0.000333337	0.000191714	ALOX12/BID/MT3/PML/PTGS2/TP63/VEGFA	7
BP	GO:2001233	regulation of apoptotic signaling pathway	9/62	406/18670	7.28746e-06	0.000340588	0.000195884	BID/CAV1/DDIT3/HIF1A/MUC1/PML/PTGS2/TNFAIP3/TP63	9
BP	GO:0015804	neutral amino acid transport	4/62	38/18670	7.47682e-06	0.000340588	0.000195884	RGS4/SLC1A4/SLC3A2/SLC7A5	4
BP	GO:0006534	cysteine metabolic process	3/62	12/18670	7.51035e-06	0.000340588	0.000195884	CBS/CDO1/SLC7A11	3
BP	GO:0003333	amino acid transmembrane transport	5/62	82/18670	7.682e-06	0.000342929	0.00019723	RGS4/SLC1A4/SLC3A2/SLC7A11/SLC7A5	5
BP	GO:0051180	vitamin transport	4/62	39/18670	8.31065e-06	0.000365285	0.000210088	ABCC1/SLC2A1/SLC2A14/SLC2A6	4
BP	GO:0045124	regulation of bone resorption	4/62	40/18670	9.21115e-06	0.000398731	0.000229324	EGFR/IL6/TFRC/TNFAIP3	4
BP	GO:0000096	sulfur amino acid metabolic process	4/62	41/18670	1.01816e-05	0.000431557	0.000248203	CBS/CDO1/NOX4/SLC7A11	4
BP	GO:0043470	regulation of carbohydrate catabolic process	5/62	87/18670	1.02716e-05	0.000431557	0.000248203	DDIT4/HIF1A/IFNG/PRKAA2/SLC2A6	5
BP	GO:0001933	negative regulation of protein phosphorylation	9/62	429/18670	1.13312e-05	0.000462474	0.000265985	CAV1/CDKN2A/DDIT4/DUSP1/IFNG/RGS4/SOCS1/TNFAIP3/TRIB3	9
BP	GO:0062012	regulation of small molecule metabolic process	9/62	429/18670	1.13312e-05	0.000462474	0.000265985	CAV1/DDIT4/HIF1A/IFNG/PRKAA2/PTGS2/SLC2A6/SLC7A11/TRIB3	9
BP	GO:0046849	bone remodeling	5/62	90/18670	1.21245e-05	0.000482319	0.000277398	EGFR/IL6/NOX4/TFRC/TNFAIP3	5
BP	GO:0071453	cellular response to oxygen levels	7/62	234/18670	1.2155e-05	0.000482319	0.000277398	CA9/CAV1/CYBB/HIF1A/MT3/PTGS2/VEGFA	7
BP	GO:0046942	carboxylic acid transport	8/62	331/18670	1.31848e-05	0.000516015	0.000296778	ABCC1/DRD4/PRKAA2/RGS4/SLC1A4/SLC3A2/SLC7A11/SLC7A5	8
BP	GO:0014002	astrocyte development	4/62	44/18670	1.3547e-05	0.000523025	0.00030081	EGFR/IFNG/IL6/MT3	4
BP	GO:0015849	organic acid transport	8/62	333/18670	1.37715e-05	0.000524018	0.000301381	ABCC1/DRD4/PRKAA2/RGS4/SLC1A4/SLC3A2/SLC7A11/SLC7A5	8
BP	GO:2000116	regulation of cysteine-type endopeptidase activity	7/62	239/18670	1.39396e-05	0.000524018	0.000301381	ALOX12/BID/MT3/PML/PTGS2/TP63/VEGFA	7
BP	GO:0042771	intrinsic apoptotic signaling pathway in response to DNA damage by p53 class mediator	4/62	45/18670	1.48318e-05	0.000549833	0.000316228	DDIT4/MUC1/PML/TP63	4
BP	GO:0043405	regulation of MAP kinase activity	8/62	337/18670	1.50112e-05	0.000549833	0.000316228	CAV1/DRD4/DUSP1/EGFR/NOX4/RGS4/TRIB3/VEGFA	8
BP	GO:0009314	response to radiation	9/62	448/18670	1.59929e-05	0.000578377	0.000332644	ASNS/DUSP1/EGFR/FANCD2/HIF1A/NOX4/PML/PTGS2/SLC7A11	9
BP	GO:0048010	vascular endothelial growth factor receptor signaling pathway	5/62	96/18670	1.66074e-05	0.000593092	0.000341107	CYBB/HIF1A/MT3/NCF2/VEGFA	5
BP	GO:0097237	cellular response to toxic substance	7/62	247/18670	1.72434e-05	0.000608203	0.000349798	CYBB/DUOX1/IL6/MT3/PTGS2/TNFAIP3/TXNRD1	7
BP	GO:2001242	regulation of intrinsic apoptotic signaling pathway	6/62	165/18670	1.77606e-05	0.000618807	0.000355897	BID/CAV1/DDIT3/HIF1A/MUC1/PTGS2	6
BP	GO:0030072	peptide hormone secretion	7/62	250/18670	1.86384e-05	0.000631361	0.000363117	EGFR/HIF1A/HNF4A/IFNG/IL6/SLC2A1/TFR2	7
BP	GO:0070997	neuron death	8/62	348/18670	1.89152e-05	0.000631361	0.000363117	BID/DDIT3/DDIT4/HIF1A/IFNG/MT3/SLC7A11/TP63	8
BP	GO:0019372	lipoxygenase pathway	3/62	16/18670	1.89368e-05	0.000631361	0.000363117	ALOX12/ALOX15/PTGS2	3
BP	GO:0007595	lactation	4/62	48/18670	1.92259e-05	0.000631361	0.000363117	CAV1/CDO1/HIF1A/VEGFA	4
BP	GO:0046850	regulation of bone remodeling	4/62	48/18670	1.92259e-05	0.000631361	0.000363117	EGFR/IL6/TFRC/TNFAIP3	4
BP	GO:0048660	regulation of smooth muscle cell proliferation	6/62	169/18670	2.03406e-05	0.000660377	0.000379805	ALOX12/EGFR/IFNG/IL6/PTGS2/TNFAIP3	6
BP	GO:0030857	negative regulation of epithelial cell differentiation	4/62	49/18670	2.0883e-05	0.000670367	0.000385551	CAV1/IFNG/TP63/VEGFA	4
BP	GO:0050730	regulation of peptidyl-tyrosine phosphorylation	7/62	256/18670	2.17093e-05	0.000682523	0.000392542	CAV1/EGFR/IFNG/IL6/NOX4/SOCS1/VEGFA	7
BP	GO:0048659	smooth muscle cell proliferation	6/62	171/18670	2.17394e-05	0.000682523	0.000392542	ALOX12/EGFR/IFNG/IL6/PTGS2/TNFAIP3	6
BP	GO:0042326	negative regulation of phosphorylation	9/62	468/18670	2.25798e-05	0.000701202	0.000403285	CAV1/CDKN2A/DDIT4/DUSP1/IFNG/RGS4/SOCS1/TNFAIP3/TRIB3	9
BP	GO:0045862	positive regulation of proteolysis	8/62	358/18670	2.31738e-05	0.00071191	0.000409444	ALOX12/AURKA/BID/CAV1/IFNG/IL33/PML/TRIB3	8
BP	GO:0008630	intrinsic apoptotic signaling pathway in response to DNA damage	5/62	104/18670	2.44834e-05	0.000737068	0.000423913	BID/DDIT4/MUC1/PML/TP63	5
BP	GO:0097366	response to bronchodilator	4/62	51/18670	2.45087e-05	0.000737068	0.000423913	DRD4/DRD5/MT3/RGS4	4
BP	GO:0001959	regulation of cytokine-mediated signaling pathway	6/62	177/18670	2.64078e-05	0.000785906	0.000452001	CAV1/HIF1A/IFNG/IL6/SOCS1/TNFAIP3	6
BP	GO:1902475	L-alpha-amino acid transmembrane transport	4/62	53/18670	2.85764e-05	0.000841678	0.000484077	RGS4/SLC3A2/SLC7A11/SLC7A5	4
BP	GO:0030949	positive regulation of vascular endothelial growth factor receptor signaling pathway	3/62	19/18670	3.25354e-05	0.000947738	0.000545076	HIF1A/MT3/VEGFA	3
BP	GO:2000045	regulation of G1/S transition of mitotic cell cycle	6/62	184/18670	3.28408e-05	0.000947738	0.000545076	AURKA/BID/CDKN2A/EGFR/MUC1/PML	6
BP	GO:0042176	regulation of protein catabolic process	8/62	381/18670	3.61052e-05	0.00101912	0.000586128	AURKA/CAV1/EGFR/IFNG/IL33/PML/TNFAIP3/TRIB3	8
BP	GO:0006096	glycolytic process	5/62	113/18670	3.65249e-05	0.00101912	0.000586128	DDIT4/HIF1A/IFNG/PRKAA2/SLC2A6	5
BP	GO:0043200	response to amino acid	5/62	113/18670	3.65249e-05	0.00101912	0.000586128	ASNS/CDO1/CYBB/EGFR/SOCS1	5
BP	GO:0031667	response to nutrient levels	9/62	499/18670	3.73023e-05	0.00101912	0.000586128	ASNS/CYBB/DDIT3/EGFR/MT3/PRKAA2/PTGS2/SLC2A1/ZFP36	9
BP	GO:0050900	leukocyte migration	9/62	499/18670	3.73023e-05	0.00101912	0.000586128	CAV1/CXCL2/DUSP1/IL33/IL6/SLC3A2/SLC7A11/SLC7A5/VEGFA	9
BP	GO:0000082	G1/S transition of mitotic cell cycle	7/62	279/18670	3.76156e-05	0.00101912	0.000586128	AURKA/BID/CDKN2A/EGFR/MUC1/PML/RRM2	7
BP	GO:0006757	ATP generation from ADP	5/62	114/18670	3.81035e-05	0.00101912	0.000586128	DDIT4/HIF1A/IFNG/PRKAA2/SLC2A6	5
BP	GO:0042743	hydrogen peroxide metabolic process	4/62	57/18670	3.81678e-05	0.00101912	0.000586128	CYBB/DUOX1/EGFR/MT3	4
BP	GO:0060759	regulation of response to cytokine stimulus	6/62	190/18670	3.93071e-05	0.00103982	0.000598034	CAV1/HIF1A/IFNG/IL6/SOCS1/TNFAIP3	6
BP	GO:1900542	regulation of purine nucleotide metabolic process	5/62	115/18670	3.97344e-05	0.00104148	0.00059899	DDIT4/HIF1A/IFNG/PRKAA2/SLC2A6	5
BP	GO:0032722	positive regulation of chemokine production	4/62	58/18670	4.08935e-05	0.00105255	0.000605355	HIF1A/IFNG/IL33/IL6	4
BP	GO:0061900	glial cell activation	4/62	58/18670	4.08935e-05	0.00105255	0.000605355	EGFR/IFNG/IL33/IL6	4
BP	GO:0043112	receptor metabolic process	6/62	192/18670	4.16762e-05	0.00106311	0.000611433	CAV1/DRD4/HIF1A/IFNG/TFRC/VEGFA	6
BP	GO:0006140	regulation of nucleotide metabolic process	5/62	117/18670	4.31582e-05	0.00109118	0.000627573	DDIT4/HIF1A/IFNG/PRKAA2/SLC2A6	5
BP	GO:0022612	gland morphogenesis	5/62	120/18670	4.87174e-05	0.00121864	0.00070088	CAV1/EGFR/PML/TNFAIP3/TP63	5
BP	GO:0098656	anion transmembrane transport	7/62	291/18670	4.91237e-05	0.00121864	0.00070088	ABCC1/PRKAA2/RGS4/SLC1A4/SLC3A2/SLC7A11/SLC7A5	7
BP	GO:0016052	carbohydrate catabolic process	6/62	198/18670	4.94792e-05	0.00121864	0.00070088	DDIT4/HIF1A/IFNG/MIOX/PRKAA2/SLC2A6	6
BP	GO:0009410	response to xenobiotic stimulus	7/62	292/18670	5.02003e-05	0.00122235	0.000703016	CDO1/DDIT4/DRD4/DRD5/EGFR/HNF4A/RGS4	7
BP	GO:1903578	regulation of ATP metabolic process	5/62	121/18670	5.06884e-05	0.00122235	0.000703016	DDIT4/HIF1A/IFNG/PRKAA2/SLC2A6	5
BP	GO:0006925	inflammatory cell apoptotic process	3/62	22/18670	5.13413e-05	0.00122235	0.000703016	CDKN2A/IL6/SLC7A11	3
BP	GO:1901522	positive regulation of transcription from RNA polymerase II promoter involved in cellular response to chemical stimulus	3/62	22/18670	5.13413e-05	0.00122235	0.000703016	HIF1A/MT3/VEGFA	3
BP	GO:0046031	ADP metabolic process	5/62	122/18670	5.27205e-05	0.00123486	0.000710211	DDIT4/HIF1A/IFNG/PRKAA2/SLC2A6	5
BP	GO:0022407	regulation of cell-cell adhesion	8/62	402/18670	5.27313e-05	0.00123486	0.000710211	ALOX12/ALOX15/CAV1/IFNG/IL6/SOCS1/TFRC/VEGFA	8
BP	GO:1902806	regulation of cell cycle G1/S phase transition	6/62	202/18670	5.53017e-05	0.00128453	0.000738776	AURKA/BID/CDKN2A/EGFR/MUC1/PML	6
BP	GO:0044843	cell cycle G1/S phase transition	7/62	298/18670	5.70749e-05	0.00131473	0.000756147	AURKA/BID/CDKN2A/EGFR/MUC1/PML/RRM2	7
BP	GO:0045821	positive regulation of glycolytic process	3/62	23/18670	5.89029e-05	0.00131473	0.000756147	HIF1A/IFNG/PRKAA2	3
BP	GO:0061436	establishment of skin barrier	3/62	23/18670	5.89029e-05	0.00131473	0.000756147	ALOX12/STMN1/TP63	3
BP	GO:0072337	modified amino acid transport	3/62	23/18670	5.89029e-05	0.00131473	0.000756147	ABCC1/SLC1A4/SLC7A11	3
BP	GO:0089718	amino acid import across plasma membrane	3/62	23/18670	5.89029e-05	0.00131473	0.000756147	RGS4/SLC3A2/SLC7A11	3
BP	GO:0015893	drug transport	6/62	205/18670	6.00186e-05	0.00131903	0.000758616	ABCC1/DRD4/NGB/RGS4/SLC7A11/SLC7A5	6
BP	GO:0030100	regulation of endocytosis	6/62	205/18670	6.00186e-05	0.00131903	0.000758616	ALOX15/CAV1/DRD4/TF/TFR2/VEGFA	6
BP	GO:0019216	regulation of lipid metabolic process	8/62	410/18670	6.05532e-05	0.00132061	0.00075953	CAV1/HNF4A/IFNG/PRKAA2/PTGS2/SOCS1/TRIB3/TXNRD1	8
BP	GO:0071456	cellular response to hypoxia	6/62	207/18670	6.33382e-05	0.00137089	0.000788444	CA9/CYBB/HIF1A/MT3/PTGS2/VEGFA	6
BP	GO:0032768	regulation of monooxygenase activity	4/62	65/18670	6.41336e-05	0.00137767	0.000792344	CAV1/EGFR/HIF1A/IFNG	4
BP	GO:0090276	regulation of peptide hormone secretion	6/62	208/18670	6.50521e-05	0.00138697	0.000797694	EGFR/HIF1A/HNF4A/IFNG/SLC2A1/TFR2	6
BP	GO:0046879	hormone secretion	7/62	308/18670	7.0238e-05	0.00148644	0.000854905	EGFR/HIF1A/HNF4A/IFNG/IL6/SLC2A1/TFR2	7
BP	GO:0045732	positive regulation of protein catabolic process	6/62	214/18670	7.61311e-05	0.00157646	0.000906675	AURKA/CAV1/IFNG/IL33/TNFAIP3/TRIB3	6
BP	GO:0060571	morphogenesis of an epithelial fold	3/62	25/18670	7.61359e-05	0.00157646	0.000906675	EGFR/HIF1A/TP63	3
BP	GO:0006165	nucleoside diphosphate phosphorylation	5/62	132/18670	7.66985e-05	0.00157646	0.000906675	DDIT4/HIF1A/IFNG/PRKAA2/SLC2A6	5
BP	GO:0045598	regulation of fat cell differentiation	5/62	132/18670	7.66985e-05	0.00157646	0.000906675	DDIT3/IL6/PTGS2/TRIB3/ZFP36	5
BP	GO:0009416	response to light stimulus	7/62	314/18670	7.9262e-05	0.00161751	0.000930286	ASNS/DUSP1/EGFR/HIF1A/PML/PTGS2/SLC7A11	7
BP	GO:0036294	cellular response to decreased oxygen levels	6/62	217/18670	8.22089e-05	0.00162286	0.000933362	CA9/CYBB/HIF1A/MT3/PTGS2/VEGFA	6
BP	GO:0009135	purine nucleoside diphosphate metabolic process	5/62	134/18670	8.23643e-05	0.00162286	0.000933362	DDIT4/HIF1A/IFNG/PRKAA2/SLC2A6	5
BP	GO:0009179	purine ribonucleoside diphosphate metabolic process	5/62	134/18670	8.23643e-05	0.00162286	0.000933362	DDIT4/HIF1A/IFNG/PRKAA2/SLC2A6	5
BP	GO:0046683	response to organophosphorus	5/62	134/18670	8.23643e-05	0.00162286	0.000933362	CDO1/DUOX1/DUSP1/NOX4/PTGS2	5
BP	GO:0046939	nucleotide phosphorylation	5/62	134/18670	8.23643e-05	0.00162286	0.000933362	DDIT4/HIF1A/IFNG/PRKAA2/SLC2A6	5
BP	GO:0009914	hormone transport	7/62	317/18670	8.41172e-05	0.00164605	0.000946697	EGFR/HIF1A/HNF4A/IFNG/IL6/SLC2A1/TFR2	7
BP	GO:0001889	liver development	5/62	135/18670	8.53153e-05	0.00164638	0.000946891	ASNS/AURKA/EGFR/HNF4A/TNFAIP3	5
BP	GO:0033561	regulation of water loss via skin	3/62	26/18670	8.58632e-05	0.00164638	0.000946891	ALOX12/STMN1/TP63	3
BP	GO:0043090	amino acid import	3/62	26/18670	8.58632e-05	0.00164638	0.000946891	RGS4/SLC3A2/SLC7A11	3
BP	GO:0009185	ribonucleoside diphosphate metabolic process	5/62	136/18670	8.83471e-05	0.00168272	0.000967789	DDIT4/HIF1A/IFNG/PRKAA2/SLC2A6	5
BP	GO:0050673	epithelial cell proliferation	8/62	434/18670	9.00464e-05	0.00170373	0.000979871	CAV1/EGFR/HIF1A/NOX5/TNFAIP3/TP63/VEGFA/ZFP36	8
BP	GO:0043434	response to peptide hormone	8/62	436/18670	9.29656e-05	0.00174739	0.00100498	CAV1/CDO1/CYBB/LPIN1/PTGS2/SLC2A1/SOCS1/TRIB3	8
BP	GO:0009615	response to virus	7/62	323/18670	9.45575e-05	0.00175365	0.00100858	DDIT4/IFNG/IL33/IL6/PML/STMN1/TNFAIP3	7
BP	GO:0061008	hepaticobiliary system development	5/62	138/18670	9.46591e-05	0.00175365	0.00100858	ASNS/AURKA/EGFR/HNF4A/TNFAIP3	5
BP	GO:0045444	fat cell differentiation	6/62	223/18670	9.55248e-05	0.00175365	0.00100858	DDIT3/IL6/PTGS2/SOCS1/TRIB3/ZFP36	6
BP	GO:0000188	inactivation of MAPK activity	3/62	27/18670	9.63677e-05	0.00175365	0.00100858	CAV1/DUSP1/RGS4	3
BP	GO:0048143	astrocyte activation	3/62	27/18670	9.63677e-05	0.00175365	0.00100858	EGFR/IFNG/IL6	3
BP	GO:0097191	extrinsic apoptotic signaling pathway	6/62	224/18670	9.79021e-05	0.00177029	0.00101816	BID/CAV1/IFNG/IL33/PML/TNFAIP3	6
BP	GO:0051222	positive regulation of protein transport	8/62	440/18670	9.90402e-05	0.00177961	0.00102351	BID/EGFR/HIF1A/IFNG/IL33/IL6/PTGS2/TP63	8
BP	GO:1903524	positive regulation of blood circulation	4/62	73/18670	0.000101079	0.00179782	0.00103399	CAV1/EGFR/PTGS2/RGS4	4
BP	GO:1903364	positive regulation of cellular protein catabolic process	5/62	140/18670	0.000101312	0.00179782	0.00103399	AURKA/CAV1/IL33/TNFAIP3/TRIB3	5
BP	GO:0046677	response to antibiotic	7/62	327/18670	0.000102088	0.0018004	0.00103547	CDO1/CYBB/DRD4/DUSP1/IL6/RGS4/TNFAIP3	7
BP	GO:0006865	amino acid transport	5/62	141/18670	0.000104771	0.00183638	0.00105617	RGS4/SLC1A4/SLC3A2/SLC7A11/SLC7A5	5
BP	GO:1990776	response to angiotensin	3/62	28/18670	0.000107677	0.00187581	0.00107884	CAV1/CYBB/PTGS2	3
BP	GO:0030879	mammary gland development	5/62	143/18670	0.00011196	0.00191538	0.0011016	CAV1/CDO1/HIF1A/PML/VEGFA	5
BP	GO:0035296	regulation of tube diameter	5/62	143/18670	0.00011196	0.00191538	0.0011016	ALOX12/CAV1/DRD5/EGFR/PTGS2	5
BP	GO:0097746	regulation of blood vessel diameter	5/62	143/18670	0.00011196	0.00191538	0.0011016	ALOX12/CAV1/DRD5/EGFR/PTGS2	5
BP	GO:0051186	cofactor metabolic process	8/62	449/18670	0.000113921	0.00193733	0.00111422	ABCC1/CYBB/DUOX1/EGFR/MT3/PTGS2/SLC2A1/SLC7A11	8
BP	GO:0035150	regulation of tube size	5/62	144/18670	0.000115693	0.00195583	0.00112486	ALOX12/CAV1/DRD5/EGFR/PTGS2	5
BP	GO:0006855	drug transmembrane transport	4/62	76/18670	0.000118263	0.0019561	0.00112502	ABCC1/RGS4/SLC7A11/SLC7A5	4
BP	GO:0042310	vasoconstriction	4/62	76/18670	0.000118263	0.0019561	0.00112502	CAV1/DRD5/EGFR/PTGS2	4
BP	GO:0045454	cell redox homeostasis	4/62	76/18670	0.000118263	0.0019561	0.00112502	CYBB/DDIT3/NCF2/TXNRD1	4
BP	GO:0052547	regulation of peptidase activity	8/62	452/18670	0.000119275	0.0019561	0.00112502	ALOX12/BID/CAV1/MT3/PML/PTGS2/TP63/VEGFA	8
BP	GO:0071901	negative regulation of protein serine/threonine kinase activity	5/62	145/18670	0.000119521	0.0019561	0.00112502	CAV1/CDKN2A/DUSP1/RGS4/TNFAIP3	5
BP	GO:0010575	positive regulation of vascular endothelial growth factor production	3/62	29/18670	0.000119817	0.0019561	0.00112502	HIF1A/IL6/PTGS2	3
BP	GO:1904951	positive regulation of establishment of protein localization	8/62	456/18670	0.000126736	0.00204909	0.0011785	BID/EGFR/HIF1A/IFNG/IL33/IL6/PTGS2/TP63	8
BP	GO:0002262	myeloid cell homeostasis	5/62	147/18670	0.000127469	0.00204909	0.0011785	HIF1A/IL6/SLC7A11/VEGFA/ZFP36	5
BP	GO:0071496	cellular response to external stimulus	7/62	339/18670	0.000127665	0.00204909	0.0011785	ASNS/CBS/CYBB/EGFR/PRKAA2/PTGS2/SLC2A1	7
BP	GO:0072332	intrinsic apoptotic signaling pathway by p53 class mediator	4/62	78/18670	0.000130836	0.00208826	0.00120103	DDIT4/MUC1/PML/TP63	4
BP	GO:0051592	response to calcium ion	5/62	148/18670	0.000131591	0.00208865	0.00120125	ALOX15/CAV1/DUSP1/EGFR/PRKAA2	5
BP	GO:0042759	long-chain fatty acid biosynthetic process	3/62	30/18670	0.000132815	0.00209291	0.0012037	ALOX12/ALOX15/PTGS2	3
BP	GO:0072330	monocarboxylic acid biosynthetic process	6/62	237/18670	0.000133325	0.00209291	0.0012037	ALOX12/ALOX15/ASNS/PRKAA2/PTGS2/TRIB3	6
BP	GO:0014074	response to purine-containing compound	5/62	149/18670	0.000135816	0.0021068	0.00121169	CDO1/DUOX1/DUSP1/NOX4/PTGS2	5
BP	GO:2000058	regulation of ubiquitin-dependent protein catabolic process	5/62	149/18670	0.000135816	0.0021068	0.00121169	AURKA/CAV1/IL33/PML/TRIB3	5
BP	GO:0051607	defense response to virus	6/62	238/18670	0.000136422	0.0021068	0.00121169	DDIT4/IFNG/IL33/IL6/PML/TNFAIP3	6
BP	GO:0043536	positive regulation of blood vessel endothelial cell migration	4/62	79/18670	0.000137473	0.00211161	0.00121446	ALOX12/HIF1A/PTGS2/VEGFA	4
BP	GO:0033002	muscle cell proliferation	6/62	239/18670	0.000139576	0.00212973	0.00122488	ALOX12/EGFR/IFNG/IL6/PTGS2/TNFAIP3	6
BP	GO:0006090	pyruvate metabolic process	5/62	150/18670	0.000140143	0.00212973	0.00122488	DDIT4/HIF1A/IFNG/PRKAA2/SLC2A6	5
BP	GO:0050663	cytokine secretion	6/62	240/18670	0.000142788	0.00215844	0.00124139	IFNG/IL33/NOX5/PML/SOCS1/TNFAIP3	6
BP	GO:0001963	synaptic transmission, dopaminergic	3/62	31/18670	0.000146698	0.00219433	0.00126203	DRD4/DRD5/PTGS2	3
BP	GO:0006691	leukotriene metabolic process	3/62	31/18670	0.000146698	0.00219433	0.00126203	ABCC1/ALOX12/ALOX15	3
BP	GO:0006520	cellular amino acid metabolic process	7/62	348/18670	0.000150084	0.00221928	0.00127638	ASNS/CBS/CDO1/GPT2/HNF4A/NOX4/SLC7A11	7
BP	GO:0008652	cellular amino acid biosynthetic process	4/62	81/18670	0.000151473	0.00221928	0.00127638	ASNS/CBS/CDO1/GPT2	4
BP	GO:0032436	positive regulation of proteasomal ubiquitin-dependent protein catabolic process	4/62	81/18670	0.000151473	0.00221928	0.00127638	AURKA/CAV1/IL33/TRIB3	4
BP	GO:0048708	astrocyte differentiation	4/62	81/18670	0.000151473	0.00221928	0.00127638	EGFR/IFNG/IL6/MT3	4
BP	GO:0050729	positive regulation of inflammatory response	5/62	153/18670	0.000153761	0.0022413	0.00128905	ABCC1/EGFR/IL33/IL6/PTGS2	5
BP	GO:0009132	nucleoside diphosphate metabolic process	5/62	154/18670	0.000158518	0.00229205	0.00131824	DDIT4/HIF1A/IFNG/PRKAA2/SLC2A6	5
BP	GO:0032642	regulation of chemokine production	4/62	82/18670	0.000158847	0.00229205	0.00131824	HIF1A/IFNG/IL33/IL6	4
BP	GO:0001975	response to amphetamine	3/62	32/18670	0.000161491	0.00229543	0.00132018	DRD4/DRD5/RGS4	3
BP	GO:0045589	regulation of regulatory T cell differentiation	3/62	32/18670	0.000161491	0.00229543	0.00132018	FANCD2/IFNG/SOCS1	3
BP	GO:0045907	positive regulation of vasoconstriction	3/62	32/18670	0.000161491	0.00229543	0.00132018	CAV1/EGFR/PTGS2	3
BP	GO:0048872	homeostasis of number of cells	6/62	246/18670	0.000163311	0.0023098	0.00132844	HIF1A/IL6/SLC7A11/TNFAIP3/VEGFA/ZFP36	6
BP	GO:0042509	regulation of tyrosine phosphorylation of STAT protein	4/62	83/18670	0.000166477	0.00233808	0.00134471	CAV1/IFNG/IL6/SOCS1	4
BP	GO:1903362	regulation of cellular protein catabolic process	6/62	247/18670	0.000166947	0.00233808	0.00134471	AURKA/CAV1/IL33/PML/TNFAIP3/TRIB3	6
BP	GO:0030856	regulation of epithelial cell differentiation	5/62	156/18670	0.00016837	0.0023465	0.00134955	CAV1/IFNG/TP63/VEGFA/ZFP36	5
BP	GO:0043467	regulation of generation of precursor metabolites and energy	5/62	157/18670	0.000173468	0.00239566	0.00137783	DDIT4/HIF1A/IFNG/PRKAA2/SLC2A6	5
BP	GO:0097756	negative regulation of blood vessel diameter	4/62	84/18670	0.000174369	0.00239566	0.00137783	CAV1/DRD5/EGFR/PTGS2	4
BP	GO:0045926	negative regulation of growth	6/62	249/18670	0.000174413	0.00239566	0.00137783	CDKN2A/HIF1A/HNF4A/MT3/PML/RGS4	6
BP	GO:0010039	response to iron ion	3/62	33/18670	0.000177221	0.00240396	0.0013826	HIF1A/TF/TFR2	3
BP	GO:0033028	myeloid cell apoptotic process	3/62	33/18670	0.000177221	0.00240396	0.0013826	CDKN2A/IL6/SLC7A11	3
BP	GO:0070838	divalent metal ion transport	8/62	479/18670	0.000177541	0.00240396	0.0013826	CAV1/DDIT3/DRD4/MT3/PML/PTGS2/RGS4/SLC3A2	8
BP	GO:0002819	regulation of adaptive immune response	5/62	160/18670	0.000189472	0.00253751	0.00145941	ALOX15/IL33/IL6/TFRC/TNFAIP3	5
BP	GO:0016049	cell growth	8/62	484/18670	0.000190555	0.00253751	0.00145941	AURKA/CDKN2A/EGFR/HNF4A/MT3/PML/RGS4/VEGFA	8
BP	GO:0001776	leukocyte homeostasis	4/62	86/18670	0.000190957	0.00253751	0.00145941	HIF1A/IL6/SLC7A11/TNFAIP3	4
BP	GO:0007260	tyrosine phosphorylation of STAT protein	4/62	86/18670	0.000190957	0.00253751	0.00145941	CAV1/IFNG/IL6/SOCS1	4
BP	GO:0010574	regulation of vascular endothelial growth factor production	3/62	34/18670	0.000193912	0.00254885	0.00146593	HIF1A/IL6/PTGS2	3
BP	GO:0045066	regulatory T cell differentiation	3/62	34/18670	0.000193912	0.00254885	0.00146593	FANCD2/IFNG/SOCS1	3
BP	GO:0018108	peptidyl-tyrosine phosphorylation	7/62	363/18670	0.000194487	0.00254885	0.00146593	CAV1/EGFR/IFNG/IL6/NOX4/SOCS1/VEGFA	7
BP	GO:0072511	divalent inorganic cation transport	8/62	486/18670	0.000195976	0.00255664	0.00147041	CAV1/DDIT3/DRD4/MT3/PML/PTGS2/RGS4/SLC3A2	8
BP	GO:0022409	positive regulation of cell-cell adhesion	6/62	255/18670	0.000198407	0.00257658	0.00148188	ALOX15/CAV1/IFNG/IL6/SOCS1/TFRC	6
BP	GO:0018212	peptidyl-tyrosine modification	7/62	366/18670	0.000204528	0.00264406	0.00152069	CAV1/EGFR/IFNG/IL6/NOX4/SOCS1/VEGFA	7
BP	GO:0034103	regulation of tissue remodeling	4/62	88/18670	0.000208655	0.00268526	0.00154439	EGFR/IL6/TFRC/TNFAIP3	4
BP	GO:0051354	negative regulation of oxidoreductase activity	3/62	35/18670	0.00021159	0.00271079	0.00155907	CAV1/DRD5/MT3	3
BP	GO:0006633	fatty acid biosynthetic process	5/62	164/18670	0.000212537	0.00271079	0.00155907	ALOX12/ALOX15/PRKAA2/PTGS2/TRIB3	5
BP	GO:0032602	chemokine production	4/62	89/18670	0.000217934	0.00276728	0.00159156	HIF1A/IFNG/IL33/IL6	4
BP	GO:0046883	regulation of hormone secretion	6/62	262/18670	0.00022962	0.00287298	0.00165235	EGFR/HIF1A/HNF4A/IFNG/SLC2A1/TFR2	6
BP	GO:0010573	vascular endothelial growth factor production	3/62	36/18670	0.000230281	0.00287298	0.00165235	HIF1A/IL6/PTGS2	3
BP	GO:0030947	regulation of vascular endothelial growth factor receptor signaling pathway	3/62	36/18670	0.000230281	0.00287298	0.00165235	HIF1A/MT3/VEGFA	3
BP	GO:0033572	transferrin transport	3/62	36/18670	0.000230281	0.00287298	0.00165235	TF/TFR2/TFRC	3
BP	GO:0050727	regulation of inflammatory response	7/62	374/18670	0.000233373	0.0028989	0.00166725	ABCC1/EGFR/FANCD2/IL33/IL6/PTGS2/TNFAIP3	7
BP	GO:0050678	regulation of epithelial cell proliferation	7/62	378/18670	0.00024898	0.00306555	0.0017631	CAV1/EGFR/HIF1A/TNFAIP3/TP63/VEGFA/ZFP36	7
BP	GO:0038083	peptidyl-tyrosine autophosphorylation	3/62	37/18670	0.000250008	0.00306555	0.0017631	CAV1/EGFR/VEGFA	3
BP	GO:0071276	cellular response to cadmium ion	3/62	37/18670	0.000250008	0.00306555	0.0017631	CYBB/EGFR/MT3	3
BP	GO:0072331	signal transduction by p53 class mediator	6/62	267/18670	0.000254195	0.00310357	0.00178497	AURKA/DDIT4/MUC1/PML/PRKAA2/TP63	6
BP	GO:0010634	positive regulation of epithelial cell migration	5/62	171/18670	0.000257983	0.00312383	0.00179662	ALOX12/HIF1A/IFNG/PTGS2/VEGFA	5
BP	GO:0007589	body fluid secretion	4/62	93/18670	0.000258041	0.00312383	0.00179662	CAV1/CDO1/HIF1A/VEGFA	4
BP	GO:0031668	cellular response to extracellular stimulus	6/62	268/18670	0.000259349	0.00312642	0.00179811	ASNS/CBS/CYBB/PRKAA2/PTGS2/SLC2A1	6
BP	GO:0006631	fatty acid metabolic process	7/62	383/18670	0.000269663	0.00322355	0.00185397	ALOX12/ALOX15/CAV1/LPIN1/PRKAA2/PTGS2/TRIB3	7
BP	GO:0045765	regulation of angiogenesis	7/62	383/18670	0.000269663	0.00322355	0.00185397	CYBB/HIF1A/IL6/PML/PTGS2/TNFAIP3/VEGFA	7
BP	GO:0001659	temperature homeostasis	5/62	173/18670	0.000272232	0.00324069	0.00186383	CAV1/DDIT3/LPIN1/PTGS2/VEGFA	5
BP	GO:2000060	positive regulation of ubiquitin-dependent protein catabolic process	4/62	95/18670	0.000279967	0.00331895	0.00190884	AURKA/CAV1/IL33/TRIB3	4
BP	GO:0019217	regulation of fatty acid metabolic process	4/62	96/18670	0.000291418	0.00344042	0.0019787	CAV1/PRKAA2/PTGS2/TRIB3	4
BP	GO:0051591	response to cAMP	4/62	97/18670	0.000303201	0.00356479	0.00205023	CDO1/DUOX1/DUSP1/NOX4	4
BP	GO:2001243	negative regulation of intrinsic apoptotic signaling pathway	4/62	98/18670	0.000315322	0.00369211	0.00212346	BID/HIF1A/MUC1/PTGS2	4
BP	GO:2001235	positive regulation of apoptotic signaling pathway	5/62	179/18670	0.000318585	0.00371509	0.00213668	BID/CAV1/DDIT3/PML/TP63	5
BP	GO:0010959	regulation of metal ion transport	7/62	394/18670	0.000320062	0.00371715	0.00213786	CAV1/DRD4/IFNG/PML/PTGS2/RGS4/TF	7
BP	GO:0010565	regulation of cellular ketone metabolic process	5/62	180/18670	0.000326858	0.00376546	0.00216564	CAV1/PRKAA2/PTGS2/SLC7A11/TRIB3	5
BP	GO:1901796	regulation of signal transduction by p53 class mediator	5/62	180/18670	0.000326858	0.00376546	0.00216564	AURKA/MUC1/PML/PRKAA2/TP63	5
BP	GO:0009069	serine family amino acid metabolic process	3/62	41/18670	0.00033977	0.00388289	0.00223318	CBS/CDO1/SLC7A11	3
BP	GO:0150077	regulation of neuroinflammatory response	3/62	41/18670	0.00033977	0.00388289	0.00223318	IL33/IL6/PTGS2	3
BP	GO:0048661	positive regulation of smooth muscle cell proliferation	4/62	101/18670	0.000353769	0.00402677	0.00231593	ALOX12/EGFR/IL6/PTGS2	4
BP	GO:0034976	response to endoplasmic reticulum stress	6/62	285/18670	0.0003603	0.00408317	0.00234837	ALOX15/ASNS/CAV1/DDIT3/PML/TRIB3	6
BP	GO:0002639	positive regulation of immunoglobulin production	3/62	42/18670	0.000365042	0.00408317	0.00234837	IL33/IL6/TFRC	3
BP	GO:0042149	cellular response to glucose starvation	3/62	42/18670	0.000365042	0.00408317	0.00234837	ASNS/PRKAA2/SLC2A1	3
BP	GO:0045785	positive regulation of cell adhesion	7/62	403/18670	0.000366709	0.00408317	0.00234837	ALOX15/CAV1/IFNG/IL6/SOCS1/TFRC/VEGFA	7
BP	GO:0098869	cellular oxidant detoxification	4/62	102/18670	0.000367299	0.00408317	0.00234837	DUOX1/MT3/PTGS2/TXNRD1	4
BP	GO:2000379	positive regulation of reactive oxygen species metabolic process	4/62	102/18670	0.000367299	0.00408317	0.00234837	EGFR/IFNG/NOX4/PTGS2	4
BP	GO:0022900	electron transport chain	5/62	186/18670	0.000379971	0.00418585	0.00240743	BID/CYBB/NCF2/NOX4/TXNRD1	5
BP	GO:0030308	negative regulation of cell growth	5/62	186/18670	0.000379971	0.00418585	0.00240743	CDKN2A/HNF4A/MT3/PML/RGS4	5
BP	GO:0002793	positive regulation of peptide secretion	6/62	288/18670	0.000380932	0.00418585	0.00240743	EGFR/HIF1A/IFNG/IL33/IL6/TFR2	6
BP	GO:0007162	negative regulation of cell adhesion	6/62	289/18670	0.000388011	0.00424648	0.0024423	ALOX12/CDKN2A/DUSP1/MUC1/SOCS1/VEGFA	6
BP	GO:1905475	regulation of protein localization to membrane	5/62	187/18670	0.000389422	0.00424648	0.0024423	BID/EGFR/IFNG/SLC7A11/TP63	5
BP	GO:0072348	sulfur compound transport	3/62	43/18670	0.000391494	0.00425285	0.00244596	ABCC1/SLC1A4/SLC7A11	3
BP	GO:0071887	leukocyte apoptotic process	4/62	104/18670	0.000395464	0.00426355	0.00245211	CDKN2A/HIF1A/IL6/SLC7A11	4
BP	GO:1901800	positive regulation of proteasomal protein catabolic process	4/62	104/18670	0.000395464	0.00426355	0.00245211	AURKA/CAV1/IL33/TRIB3	4
BP	GO:0007212	dopamine receptor signaling pathway	3/62	44/18670	0.000419149	0.00448505	0.00257951	DRD4/DRD5/RGS4	3
BP	GO:0090311	regulation of protein deacetylation	3/62	44/18670	0.000419149	0.00448505	0.00257951	IFNG/PRKAA2/VEGFA	3
BP	GO:0042594	response to starvation	5/62	191/18670	0.000429015	0.00453962	0.00261089	ASNS/DDIT3/PRKAA2/SLC2A1/ZFP36	5
BP	GO:0051054	positive regulation of DNA metabolic process	5/62	191/18670	0.000429015	0.00453962	0.00261089	EGFR/IL6/NOX4/PML/TFRC	5
BP	GO:0098657	import into cell	5/62	191/18670	0.000429015	0.00453962	0.00261089	DRD4/IFNG/RGS4/SLC3A2/SLC7A11	5
BP	GO:0001818	negative regulation of cytokine production	6/62	296/18670	0.0004405	0.00462687	0.00266107	IFNG/IL33/IL6/PML/TNFAIP3/ZFP36	6
BP	GO:0050890	cognition	6/62	296/18670	0.0004405	0.00462687	0.00266107	DRD5/EGFR/HIF1A/PTGS2/SLC1A4/SLC7A11	6
BP	GO:0001558	regulation of cell growth	7/62	416/18670	0.000443578	0.00464214	0.00266985	CDKN2A/EGFR/HNF4A/MT3/PML/RGS4/VEGFA	7
BP	GO:1904659	glucose transmembrane transport	4/62	108/18670	0.000456375	0.00475862	0.00273685	SLC2A1/SLC2A14/SLC2A6/TRIB3	4
BP	GO:0001504	neurotransmitter uptake	3/62	46/18670	0.000478156	0.00482852	0.00277705	DRD4/RGS4/SLC7A11	3
BP	GO:0014075	response to amine	3/62	46/18670	0.000478156	0.00482852	0.00277705	DRD4/DRD5/RGS4	3
BP	GO:0045981	positive regulation of nucleotide metabolic process	3/62	46/18670	0.000478156	0.00482852	0.00277705	HIF1A/IFNG/PRKAA2	3
BP	GO:1900544	positive regulation of purine nucleotide metabolic process	3/62	46/18670	0.000478156	0.00482852	0.00277705	HIF1A/IFNG/PRKAA2	3
BP	GO:0010749	regulation of nitric oxide mediated signal transduction	2/62	10/18670	0.000479979	0.00482852	0.00277705	EGFR/VEGFA	2
BP	GO:0015801	aromatic amino acid transport	2/62	10/18670	0.000479979	0.00482852	0.00277705	SLC3A2/SLC7A5	2
BP	GO:0033483	gas homeostasis	2/62	10/18670	0.000479979	0.00482852	0.00277705	CAV1/HIF1A	2
BP	GO:0035672	oligopeptide transmembrane transport	2/62	10/18670	0.000479979	0.00482852	0.00277705	ABCC1/SLC7A11	2
BP	GO:0071281	cellular response to iron ion	2/62	10/18670	0.000479979	0.00482852	0.00277705	TF/TFR2	2
BP	GO:2000271	positive regulation of fibroblast apoptotic process	2/62	10/18670	0.000479979	0.00482852	0.00277705	BID/TP63	2
BP	GO:1901342	regulation of vasculature development	7/62	422/18670	0.000483157	0.00484344	0.00278562	CYBB/HIF1A/IL6/PML/PTGS2/TNFAIP3/VEGFA	7
BP	GO:0052548	regulation of endopeptidase activity	7/62	425/18670	0.000503979	0.00500273	0.00287724	ALOX12/BID/MT3/PML/PTGS2/TP63/VEGFA	7
BP	GO:0031623	receptor internalization	4/62	111/18670	0.000506248	0.00500273	0.00287724	CAV1/DRD4/TFRC/VEGFA	4
BP	GO:1904019	epithelial cell apoptotic process	4/62	111/18670	0.000506248	0.00500273	0.00287724	BID/IL6/TNFAIP3/ZFP36	4
BP	GO:0046034	ATP metabolic process	6/62	304/18670	0.000507118	0.00500273	0.00287724	BID/DDIT4/HIF1A/IFNG/PRKAA2/SLC2A6	6
BP	GO:0006953	acute-phase response	3/62	47/18670	0.000509553	0.00500273	0.00287724	IL6/PTGS2/TFR2	3
BP	GO:1903580	positive regulation of ATP metabolic process	3/62	47/18670	0.000509553	0.00500273	0.00287724	HIF1A/IFNG/PRKAA2	3
BP	GO:0006109	regulation of carbohydrate metabolic process	5/62	199/18670	0.00051725	0.0050609	0.0029107	DDIT4/HIF1A/IFNG/PRKAA2/SLC2A6	5
BP	GO:0008645	hexose transmembrane transport	4/62	112/18670	0.000523702	0.00508917	0.00292696	SLC2A1/SLC2A14/SLC2A6/TRIB3	4
BP	GO:1990748	cellular detoxification	4/62	112/18670	0.000523702	0.00508917	0.00292696	DUOX1/MT3/PTGS2/TXNRD1	4
BP	GO:0001774	microglial cell activation	3/62	48/18670	0.000542242	0.00523373	0.0030101	IFNG/IL33/IL6	3
BP	GO:0002269	leukocyte activation involved in inflammatory response	3/62	48/18670	0.000542242	0.00523373	0.0030101	IFNG/IL33/IL6	3
BP	GO:0009746	response to hexose	5/62	202/18670	0.000553633	0.00527921	0.00303625	HIF1A/HNF4A/NOX4/PRKAA2/PTGS2	5
BP	GO:0050870	positive regulation of T cell activation	5/62	202/18670	0.000553633	0.00527921	0.00303625	CAV1/IFNG/IL6/SOCS1/TFRC	5
BP	GO:0051090	regulation of DNA-binding transcription factor activity	7/62	432/18670	0.00055536	0.00527921	0.00303625	CAV1/CDKN2A/DDIT3/FANCD2/IL6/TNFAIP3/VEGFA	7
BP	GO:0006690	icosanoid metabolic process	4/62	114/18670	0.000559889	0.00527921	0.00303625	ABCC1/ALOX12/ALOX15/PTGS2	4
BP	GO:0015749	monosaccharide transmembrane transport	4/62	114/18670	0.000559889	0.00527921	0.00303625	SLC2A1/SLC2A14/SLC2A6/TRIB3	4
BP	GO:0042035	regulation of cytokine biosynthetic process	4/62	114/18670	0.000559889	0.00527921	0.00303625	CYBB/IFNG/IL6/ZFP36	4
BP	GO:0042752	regulation of circadian rhythm	4/62	114/18670	0.000559889	0.00527921	0.00303625	DRD4/HNF4A/PML/PRKAA2	4
BP	GO:0006816	calcium ion transport	7/62	434/18670	0.000570784	0.00536424	0.00308516	CAV1/DDIT3/DRD4/PML/PTGS2/RGS4/SLC3A2	7
BP	GO:0048546	digestive tract morphogenesis	3/62	49/18670	0.000576243	0.00537765	0.00309287	EGFR/HIF1A/TP63	3
BP	GO:2001238	positive regulation of extrinsic apoptotic signaling pathway	3/62	49/18670	0.000576243	0.00537765	0.00309287	BID/CAV1/PML	3
BP	GO:0006857	oligopeptide transport	2/62	11/18670	0.000585386	0.00537765	0.00309287	ABCC1/SLC7A11	2
BP	GO:0035404	histone-serine phosphorylation	2/62	11/18670	0.000585386	0.00537765	0.00309287	AURKA/PRKAA2	2
BP	GO:0043619	regulation of transcription from RNA polymerase II promoter in response to oxidative stress	2/62	11/18670	0.000585386	0.00537765	0.00309287	HIF1A/MT3	2
BP	GO:0046886	positive regulation of hormone biosynthetic process	2/62	11/18670	0.000585386	0.00537765	0.00309287	HIF1A/IFNG	2
BP	GO:0051024	positive regulation of immunoglobulin secretion	2/62	11/18670	0.000585386	0.00537765	0.00309287	IL33/IL6	2
BP	GO:1901214	regulation of neuron death	6/62	313/18670	0.000591194	0.00541359	0.00311354	DDIT3/DDIT4/HIF1A/IFNG/MT3/SLC7A11	6
BP	GO:0007569	cell aging	4/62	116/18670	0.000597819	0.00541808	0.00311612	CDKN2A/NOX4/PML/TP63	4
BP	GO:0021782	glial cell development	4/62	116/18670	0.000597819	0.00541808	0.00311612	EGFR/IFNG/IL6/MT3	4
BP	GO:0034219	carbohydrate transmembrane transport	4/62	116/18670	0.000597819	0.00541808	0.00311612	SLC2A1/SLC2A14/SLC2A6/TRIB3	4
BP	GO:0006898	receptor-mediated endocytosis	6/62	314/18670	0.000601166	0.00541808	0.00311612	CAV1/DRD4/TF/TFR2/TFRC/VEGFA	6
BP	GO:0050863	regulation of T cell activation	6/62	314/18670	0.000601166	0.00541808	0.00311612	CAV1/FANCD2/IFNG/IL6/SOCS1/TFRC	6
BP	GO:0050679	positive regulation of epithelial cell proliferation	5/62	206/18670	0.000605099	0.00543638	0.00312665	EGFR/HIF1A/TNFAIP3/TP63/VEGFA	5
BP	GO:0034284	response to monosaccharide	5/62	207/18670	0.000618509	0.00553944	0.00318592	HIF1A/HNF4A/NOX4/PRKAA2/PTGS2	5
BP	GO:0007623	circadian rhythm	5/62	208/18670	0.000632141	0.00564384	0.00324596	DRD4/EGFR/HNF4A/PML/PRKAA2	5
BP	GO:0071229	cellular response to acid chemical	5/62	209/18670	0.000645997	0.0056988	0.00327758	CYBB/EGFR/PRKAA2/SOCS1/VEGFA	5
BP	GO:0019369	arachidonic acid metabolic process	3/62	51/18670	0.000648271	0.0056988	0.00327758	ALOX12/ALOX15/PTGS2	3
BP	GO:0032007	negative regulation of TOR signaling	3/62	51/18670	0.000648271	0.0056988	0.00327758	DDIT4/HIF1A/PRKAA2	3
BP	GO:0045599	negative regulation of fat cell differentiation	3/62	51/18670	0.000648271	0.0056988	0.00327758	DDIT3/IL6/TRIB3	3
BP	GO:0050999	regulation of nitric-oxide synthase activity	3/62	51/18670	0.000648271	0.0056988	0.00327758	CAV1/EGFR/HIF1A	3
BP	GO:1901990	regulation of mitotic cell cycle phase transition	7/62	444/18670	0.000653109	0.00572372	0.0032919	AURKA/BID/CDKN2A/DUSP1/EGFR/MUC1/PML	7
BP	GO:0050707	regulation of cytokine secretion	5/62	210/18670	0.000660081	0.00576713	0.00331687	IFNG/IL33/PML/SOCS1/TNFAIP3	5
BP	GO:0007568	aging	6/62	321/18670	0.000674694	0.00587683	0.00337997	ALOX12/CDKN2A/NOX4/PML/PTGS2/TP63	6
BP	GO:0098739	import across plasma membrane	4/62	120/18670	0.000679101	0.00587937	0.00338142	IFNG/RGS4/SLC3A2/SLC7A11	4
BP	GO:1903052	positive regulation of proteolysis involved in cellular protein catabolic process	4/62	120/18670	0.000679101	0.00587937	0.00338142	AURKA/CAV1/IL33/TRIB3	4
BP	GO:1903829	positive regulation of cellular protein localization	6/62	324/18670	0.000708265	0.00611333	0.00351598	BID/EGFR/IFNG/PRKAA2/PTGS2/TP63	6
BP	GO:1903050	regulation of proteolysis involved in cellular protein catabolic process	5/62	214/18670	0.000718728	0.00616214	0.00354405	AURKA/CAV1/IL33/PML/TRIB3	5
BP	GO:0016999	antibiotic metabolic process	4/62	122/18670	0.000722546	0.00616214	0.00354405	CYBB/DUOX1/EGFR/MT3	4
BP	GO:0032434	regulation of proteasomal ubiquitin-dependent protein catabolic process	4/62	122/18670	0.000722546	0.00616214	0.00354405	AURKA/CAV1/IL33/TRIB3	4
BP	GO:1905477	positive regulation of protein localization to membrane	4/62	122/18670	0.000722546	0.00616214	0.00354405	BID/EGFR/IFNG/TP63	4
BP	GO:0038066	p38MAPK cascade	3/62	53/18670	0.000725806	0.00617151	0.00354945	DUSP1/VEGFA/ZFP36	3
BP	GO:0042089	cytokine biosynthetic process	4/62	123/18670	0.000744991	0.00631585	0.00363246	CYBB/IFNG/IL6/ZFP36	4
BP	GO:0010506	regulation of autophagy	6/62	328/18670	0.000755025	0.00638197	0.00367049	DDIT3/HIF1A/IFNG/MT3/PRKAA2/TRIB3	6
BP	GO:0006636	unsaturated fatty acid biosynthetic process	3/62	54/18670	0.000766689	0.00645283	0.00371124	ALOX12/ALOX15/PTGS2	3
BP	GO:0042107	cytokine metabolic process	4/62	124/18670	0.000767925	0.00645283	0.00371124	CYBB/IFNG/IL6/ZFP36	4
BP	GO:1903039	positive regulation of leukocyte cell-cell adhesion	5/62	218/18670	0.000781195	0.00654509	0.0037643	CAV1/IFNG/IL6/SOCS1/TFRC	5
BP	GO:0045471	response to ethanol	4/62	125/18670	0.000791354	0.00659154	0.00379102	CDO1/CYBB/DRD4/RGS4	4
BP	GO:2000134	negative regulation of G1/S transition of mitotic cell cycle	4/62	125/18670	0.000791354	0.00659154	0.00379102	AURKA/CDKN2A/MUC1/PML	4
BP	GO:0042220	response to cocaine	3/62	55/18670	0.000809011	0.00668018	0.003842	DRD4/DRD5/RGS4	3
BP	GO:0042304	regulation of fatty acid biosynthetic process	3/62	55/18670	0.000809011	0.00668018	0.003842	PRKAA2/PTGS2/TRIB3	3
BP	GO:0046456	icosanoid biosynthetic process	3/62	55/18670	0.000809011	0.00668018	0.003842	ALOX12/ALOX15/PTGS2	3
BP	GO:0010870	positive regulation of receptor biosynthetic process	2/62	13/18670	0.000826638	0.00674773	0.00388085	HIF1A/IFNG	2
BP	GO:0042532	negative regulation of tyrosine phosphorylation of STAT protein	2/62	13/18670	0.000826638	0.00674773	0.00388085	CAV1/SOCS1	2
BP	GO:0045779	negative regulation of bone resorption	2/62	13/18670	0.000826638	0.00674773	0.00388085	IL6/TNFAIP3	2
BP	GO:0050713	negative regulation of interleukin-1 beta secretion	2/62	13/18670	0.000826638	0.00674773	0.00388085	PML/TNFAIP3	2
BP	GO:0001819	positive regulation of cytokine production	7/62	464/18670	0.000846043	0.00688645	0.00396063	CYBB/DDIT3/HIF1A/IFNG/IL33/IL6/PTGS2	7
BP	GO:0006977	DNA damage response, signal transduction by p53 class mediator resulting in cell cycle arrest	3/62	56/18670	0.00085279	0.00690204	0.0039696	AURKA/MUC1/PML	3
BP	GO:0010332	response to gamma radiation	3/62	56/18670	0.00085279	0.00690204	0.0039696	FANCD2/NOX4/PML	3
BP	GO:0010595	positive regulation of endothelial cell migration	4/62	128/18670	0.000864671	0.00697844	0.00401354	ALOX12/HIF1A/PTGS2/VEGFA	4
BP	GO:0045930	negative regulation of mitotic cell cycle	6/62	338/18670	0.000882423	0.00710164	0.00408439	AURKA/CDKN2A/DUSP1/EGFR/MUC1/PML	6
BP	GO:0072431	signal transduction involved in mitotic G1 DNA damage checkpoint	3/62	57/18670	0.000898047	0.00718689	0.00413342	AURKA/MUC1/PML	3
BP	GO:1902400	intracellular signal transduction involved in G1 DNA damage checkpoint	3/62	57/18670	0.000898047	0.00718689	0.00413342	AURKA/MUC1/PML	3
BP	GO:1902807	negative regulation of cell cycle G1/S phase transition	4/62	131/18670	0.000942659	0.00747727	0.00430043	AURKA/CDKN2A/MUC1/PML	4
BP	GO:0019229	regulation of vasoconstriction	3/62	58/18670	0.000944801	0.00747727	0.00430043	CAV1/EGFR/PTGS2	3
BP	GO:0055081	anion homeostasis	3/62	58/18670	0.000944801	0.00747727	0.00430043	HNF4A/PRKAA2/SLC7A11	3
BP	GO:0071385	cellular response to glucocorticoid stimulus	3/62	58/18670	0.000944801	0.00747727	0.00430043	DDIT4/EGFR/ZFP36	3
BP	GO:0009071	serine family amino acid catabolic process	2/62	14/18670	0.00096235	0.00755339	0.00434421	CBS/CDO1	2
BP	GO:0045591	positive regulation of regulatory T cell differentiation	2/62	14/18670	0.00096235	0.00755339	0.00434421	IFNG/SOCS1	2
BP	GO:0050667	homocysteine metabolic process	2/62	14/18670	0.00096235	0.00755339	0.00434421	CBS/NOX4	2
BP	GO:0072413	signal transduction involved in mitotic cell cycle checkpoint	3/62	59/18670	0.000993071	0.00768899	0.0044222	AURKA/MUC1/PML	3
BP	GO:1902402	signal transduction involved in mitotic DNA damage checkpoint	3/62	59/18670	0.000993071	0.00768899	0.0044222	AURKA/MUC1/PML	3
BP	GO:1902403	signal transduction involved in mitotic DNA integrity checkpoint	3/62	59/18670	0.000993071	0.00768899	0.0044222	AURKA/MUC1/PML	3
BP	GO:0009743	response to carbohydrate	5/62	230/18670	0.000993083	0.00768899	0.0044222	HIF1A/HNF4A/NOX4/PRKAA2/PTGS2	5
BP	GO:2001234	negative regulation of apoptotic signaling pathway	5/62	230/18670	0.000993083	0.00768899	0.0044222	BID/HIF1A/MUC1/PTGS2/TNFAIP3	5
BP	GO:0042770	signal transduction in response to DNA damage	4/62	133/18670	0.000997324	0.00770096	0.00442908	AURKA/BID/MUC1/PML	4
BP	GO:1901987	regulation of cell cycle phase transition	7/62	480/18670	0.0010308	0.00792723	0.00455922	AURKA/BID/CDKN2A/DUSP1/EGFR/MUC1/PML	7
BP	GO:0000302	response to reactive oxygen species	5/62	232/18670	0.00103218	0.00792723	0.00455922	DUSP1/EGFR/IL6/MT3/TNFAIP3	5
BP	GO:0097305	response to alcohol	5/62	233/18670	0.00105215	0.00805895	0.00463498	CDO1/CYBB/DRD4/PRKAA2/RGS4	5
BP	GO:0051052	regulation of DNA metabolic process	6/62	351/18670	0.00107218	0.00819041	0.00471058	DUSP1/EGFR/IL6/NOX4/PML/TFRC	6
BP	GO:0071384	cellular response to corticosteroid stimulus	3/62	61/18670	0.00109424	0.00826518	0.00475359	DDIT4/EGFR/ZFP36	3
BP	GO:2001244	positive regulation of intrinsic apoptotic signaling pathway	3/62	61/18670	0.00109424	0.00826518	0.00475359	BID/CAV1/DDIT3	3
BP	GO:0051249	regulation of lymphocyte activation	7/62	485/18670	0.00109463	0.00826518	0.00475359	CAV1/FANCD2/IFNG/IL6/SOCS1/TFRC/TNFAIP3	7
BP	GO:0000098	sulfur amino acid catabolic process	2/62	15/18670	0.00110803	0.00826518	0.00475359	CBS/CDO1	2
BP	GO:0006646	phosphatidylethanolamine biosynthetic process	2/62	15/18670	0.00110803	0.00826518	0.00475359	ALOX15/LPIN1	2
BP	GO:0032352	positive regulation of hormone metabolic process	2/62	15/18670	0.00110803	0.00826518	0.00475359	HIF1A/IFNG	2
BP	GO:0045073	regulation of chemokine biosynthetic process	2/62	15/18670	0.00110803	0.00826518	0.00475359	IFNG/IL6	2
BP	GO:0046851	negative regulation of bone remodeling	2/62	15/18670	0.00110803	0.00826518	0.00475359	IL6/TNFAIP3	2
BP	GO:0046425	regulation of receptor signaling pathway via JAK-STAT	4/62	137/18670	0.00111329	0.00826518	0.00475359	CAV1/IFNG/IL6/SOCS1	4
BP	GO:0098754	detoxification	4/62	137/18670	0.00111329	0.00826518	0.00475359	DUOX1/MT3/PTGS2/TXNRD1	4
BP	GO:0071216	cellular response to biotic stimulus	5/62	236/18670	0.00111379	0.00826518	0.00475359	CXCL2/DDIT3/IL6/TNFAIP3/ZFP36	5
BP	GO:0031669	cellular response to nutrient levels	5/62	237/18670	0.00113492	0.00838981	0.00482527	ASNS/CYBB/PRKAA2/PTGS2/SLC2A1	5
BP	GO:0001505	regulation of neurotransmitter levels	6/62	355/18670	0.00113646	0.00838981	0.00482527	CAV1/DRD4/IFNG/PTGS2/RGS4/SLC7A11	6
BP	GO:0051205	protein insertion into membrane	3/62	62/18670	0.00114717	0.00842534	0.0048457	BID/EGFR/TP63	3
BP	GO:0070059	intrinsic apoptotic signaling pathway in response to endoplasmic reticulum stress	3/62	62/18670	0.00114717	0.00842534	0.0048457	DDIT3/PML/TRIB3	3
BP	GO:0051402	neuron apoptotic process	5/62	239/18670	0.00117807	0.00863013	0.00496348	BID/DDIT3/HIF1A/MT3/TP63	5
BP	GO:0002637	regulation of immunoglobulin production	3/62	63/18670	0.00120169	0.00871378	0.00501159	IL33/IL6/TFRC	3
BP	GO:0031571	mitotic G1 DNA damage checkpoint	3/62	63/18670	0.00120169	0.00871378	0.00501159	AURKA/MUC1/PML	3
BP	GO:0044819	mitotic G1/S transition checkpoint	3/62	63/18670	0.00120169	0.00871378	0.00501159	AURKA/MUC1/PML	3
BP	GO:0046686	response to cadmium ion	3/62	63/18670	0.00120169	0.00871378	0.00501159	CYBB/EGFR/MT3	3
BP	GO:0010948	negative regulation of cell cycle process	6/62	361/18670	0.00123839	0.00891216	0.00512569	AURKA/CDKN2A/DUSP1/MUC1/PML/RRM2	6
BP	GO:0050709	negative regulation of protein secretion	4/62	141/18670	0.00123841	0.00891216	0.00512569	DRD4/IL33/PML/TNFAIP3	4
BP	GO:0062013	positive regulation of small molecule metabolic process	4/62	141/18670	0.00123841	0.00891216	0.00512569	HIF1A/IFNG/PRKAA2/PTGS2	4
BP	GO:0044783	G1 DNA damage checkpoint	3/62	64/18670	0.00125782	0.00891395	0.00512672	AURKA/MUC1/PML	3
BP	GO:2000378	negative regulation of reactive oxygen species metabolic process	3/62	64/18670	0.00125782	0.00891395	0.00512672	CAV1/HIF1A/MT3	3
BP	GO:0001780	neutrophil homeostasis	2/62	16/18670	0.00126362	0.00891395	0.00512672	IL6/SLC7A11	2
BP	GO:0002830	positive regulation of type 2 immune response	2/62	16/18670	0.00126362	0.00891395	0.00512672	IL33/IL6	2
BP	GO:0032225	regulation of synaptic transmission, dopaminergic	2/62	16/18670	0.00126362	0.00891395	0.00512672	DRD4/PTGS2	2
BP	GO:0042033	chemokine biosynthetic process	2/62	16/18670	0.00126362	0.00891395	0.00512672	IFNG/IL6	2
BP	GO:0050711	negative regulation of interleukin-1 secretion	2/62	16/18670	0.00126362	0.00891395	0.00512672	PML/TNFAIP3	2
BP	GO:0050755	chemokine metabolic process	2/62	16/18670	0.00126362	0.00891395	0.00512672	IFNG/IL6	2
BP	GO:0106106	cold-induced thermogenesis	4/62	143/18670	0.00130452	0.00915729	0.00526667	CAV1/DDIT3/LPIN1/VEGFA	4
BP	GO:0120161	regulation of cold-induced thermogenesis	4/62	143/18670	0.00130452	0.00915729	0.00526667	CAV1/DDIT3/LPIN1/VEGFA	4
BP	GO:0042180	cellular ketone metabolic process	5/62	246/18670	0.00133874	0.00937446	0.00539157	CAV1/PRKAA2/PTGS2/SLC7A11/TRIB3	5
BP	GO:0002822	regulation of adaptive immune response based on somatic recombination of immune receptors built from immunoglobulin superfamily domains	4/62	145/18670	0.00137307	0.00953479	0.00548378	IL33/IL6/TFRC/TNFAIP3	4
BP	GO:0007612	learning	4/62	145/18670	0.00137307	0.00953479	0.00548378	DRD5/HIF1A/PTGS2/SLC7A11	4
BP	GO:0045428	regulation of nitric oxide biosynthetic process	3/62	66/18670	0.00137499	0.00953479	0.00548378	CAV1/IFNG/PTGS2	3
BP	GO:1905710	positive regulation of membrane permeability	3/62	66/18670	0.00137499	0.00953479	0.00548378	BID/MT3/TP63	3
BP	GO:0071383	cellular response to steroid hormone stimulus	5/62	248/18670	0.00138748	0.00957498	0.0055069	DDIT4/EGFR/HNF4A/TP63/ZFP36	5
BP	GO:1901991	negative regulation of mitotic cell cycle phase transition	5/62	248/18670	0.00138748	0.00957498	0.0055069	AURKA/CDKN2A/DUSP1/MUC1/PML	5
BP	GO:1904892	regulation of receptor signaling pathway via STAT	4/62	146/18670	0.00140827	0.009695	0.00557592	CAV1/IFNG/IL6/SOCS1	4
BP	GO:0000097	sulfur amino acid biosynthetic process	2/62	17/18670	0.00142904	0.0097908	0.00563102	CBS/CDO1	2
BP	GO:0050665	hydrogen peroxide biosynthetic process	2/62	17/18670	0.00142904	0.0097908	0.00563102	CYBB/DUOX1	2
BP	GO:0042108	positive regulation of cytokine biosynthetic process	3/62	67/18670	0.00143605	0.00981531	0.00564512	CYBB/IFNG/IL6	3
BP	GO:0051098	regulation of binding	6/62	373/18670	0.00146318	0.00997687	0.00573804	AURKA/CAV1/DDIT3/IFNG/STMN1/TRIB3	6
BP	GO:0002792	negative regulation of peptide secretion	4/62	148/18670	0.00148055	0.0100236	0.00576489	DRD4/IL33/PML/TNFAIP3	4
BP	GO:0008643	carbohydrate transport	4/62	148/18670	0.00148055	0.0100236	0.00576489	SLC2A1/SLC2A14/SLC2A6/TRIB3	4
BP	GO:0061041	regulation of wound healing	4/62	148/18670	0.00148055	0.0100236	0.00576489	ALOX12/CAV1/DUOX1/TNFAIP3	4
BP	GO:0050891	multicellular organismal water homeostasis	3/62	68/18670	0.0014988	0.0100992	0.0058084	ALOX12/STMN1/TP63	3
BP	GO:0071230	cellular response to amino acid stimulus	3/62	68/18670	0.0014988	0.0100992	0.0058084	CYBB/EGFR/SOCS1	3
BP	GO:0051924	regulation of calcium ion transport	5/62	254/18670	0.0015416	0.0103632	0.00596022	CAV1/DRD4/PML/PTGS2/RGS4	5
BP	GO:0007611	learning or memory	5/62	256/18670	0.00159567	0.0106095	0.00610188	DRD5/EGFR/HIF1A/PTGS2/SLC7A11	5
BP	GO:0045780	positive regulation of bone resorption	2/62	18/18670	0.00160424	0.0106095	0.00610188	EGFR/TFRC	2
BP	GO:0046852	positive regulation of bone remodeling	2/62	18/18670	0.00160424	0.0106095	0.00610188	EGFR/TFRC	2
BP	GO:0051023	regulation of immunoglobulin secretion	2/62	18/18670	0.00160424	0.0106095	0.00610188	IL33/IL6	2
BP	GO:0060749	mammary gland alveolus development	2/62	18/18670	0.00160424	0.0106095	0.00610188	HIF1A/VEGFA	2
BP	GO:0061377	mammary gland lobule development	2/62	18/18670	0.00160424	0.0106095	0.00610188	HIF1A/VEGFA	2
BP	GO:0150078	positive regulation of neuroinflammatory response	2/62	18/18670	0.00160424	0.0106095	0.00610188	IL33/IL6	2
BP	GO:0002696	positive regulation of leukocyte activation	6/62	380/18670	0.00160799	0.0106098	0.00610203	CAV1/IFNG/IL33/IL6/SOCS1/TFRC	6
BP	GO:0031349	positive regulation of defense response	6/62	384/18670	0.00169551	0.0111614	0.00641932	ABCC1/EGFR/IL33/IL6/MUC1/PTGS2	6
BP	GO:1990845	adaptive thermogenesis	4/62	154/18670	0.00171291	0.01125	0.00647028	CAV1/DDIT3/LPIN1/VEGFA	4
BP	GO:2001236	regulation of extrinsic apoptotic signaling pathway	4/62	155/18670	0.00175395	0.0114932	0.00661014	BID/CAV1/PML/TNFAIP3	4
BP	GO:0034138	toll-like receptor 3 signaling pathway	2/62	19/18670	0.00178914	0.0116437	0.00669668	CAV1/TNFAIP3	2
BP	GO:0042789	mRNA transcription by RNA polymerase II	2/62	19/18670	0.00178914	0.0116437	0.00669668	DDIT3/HIF1A	2
BP	GO:0042908	xenobiotic transport	2/62	19/18670	0.00178914	0.0116437	0.00669668	ABCC1/SLC2A1	2
BP	GO:0043535	regulation of blood vessel endothelial cell migration	4/62	156/18670	0.00179568	0.0116597	0.00670587	ALOX12/HIF1A/PTGS2/VEGFA	4
BP	GO:0043271	negative regulation of ion transport	4/62	157/18670	0.00183809	0.0118289	0.00680319	CAV1/DRD4/PTGS2/RGS4	4
BP	GO:0031100	animal organ regeneration	3/62	73/18670	0.0018383	0.0118289	0.00680319	AURKA/EGFR/LPIN1	3
BP	GO:0072401	signal transduction involved in DNA integrity checkpoint	3/62	73/18670	0.0018383	0.0118289	0.00680319	AURKA/MUC1/PML	3
BP	GO:0072422	signal transduction involved in DNA damage checkpoint	3/62	73/18670	0.0018383	0.0118289	0.00680319	AURKA/MUC1/PML	3
BP	GO:0052126	movement in host environment	4/62	158/18670	0.00188119	0.0120777	0.00694627	CAV1/EGFR/PML/TFRC	4
BP	GO:1901617	organic hydroxy compound biosynthetic process	5/62	266/18670	0.00188724	0.0120893	0.00695298	ALOX12/ALOX15/IFNG/PRKAA2/SLC7A11	5
BP	GO:0030104	water homeostasis	3/62	74/18670	0.00191147	0.0121627	0.00699521	ALOX12/STMN1/TP63	3
BP	GO:0043367	CD4-positive, alpha-beta T cell differentiation	3/62	74/18670	0.00191147	0.0121627	0.00699521	IFNG/IL6/SOCS1	3
BP	GO:0072395	signal transduction involved in cell cycle checkpoint	3/62	74/18670	0.00191147	0.0121627	0.00699521	AURKA/MUC1/PML	3
BP	GO:1901988	negative regulation of cell cycle phase transition	5/62	267/18670	0.0019184	0.0121797	0.00700497	AURKA/CDKN2A/DUSP1/MUC1/PML	5
BP	GO:0007259	receptor signaling pathway via JAK-STAT	4/62	159/18670	0.00192499	0.0121944	0.00701344	CAV1/IFNG/IL6/SOCS1	4
BP	GO:0050867	positive regulation of cell activation	6/62	394/18670	0.00193019	0.0122004	0.00701684	CAV1/IFNG/IL33/IL6/SOCS1/TFRC	6
BP	GO:0050714	positive regulation of protein secretion	5/62	268/18670	0.00194994	0.0122937	0.00707054	EGFR/HIF1A/IFNG/IL33/IL6	5
BP	GO:0032680	regulation of tumor necrosis factor production	4/62	160/18670	0.00196949	0.0122937	0.00707054	CYBB/IFNG/TNFAIP3/ZFP36	4
BP	GO:0043491	protein kinase B signaling	5/62	269/18670	0.00198186	0.0122937	0.00707054	DDIT3/EGFR/MT3/NOX4/TRIB3	5
BP	GO:0034104	negative regulation of tissue remodeling	2/62	20/18670	0.00198369	0.0122937	0.00707054	IL6/TNFAIP3	2
BP	GO:0034393	positive regulation of smooth muscle cell apoptotic process	2/62	20/18670	0.00198369	0.0122937	0.00707054	CDKN2A/IFNG	2
BP	GO:0034755	iron ion transmembrane transport	2/62	20/18670	0.00198369	0.0122937	0.00707054	IFNG/TF	2
BP	GO:0042535	positive regulation of tumor necrosis factor biosynthetic process	2/62	20/18670	0.00198369	0.0122937	0.00707054	CYBB/IFNG	2
BP	GO:0051580	regulation of neurotransmitter uptake	2/62	20/18670	0.00198369	0.0122937	0.00707054	DRD4/RGS4	2
BP	GO:1903204	negative regulation of oxidative stress-induced neuron death	2/62	20/18670	0.00198369	0.0122937	0.00707054	HIF1A/SLC7A11	2
BP	GO:0001503	ossification	6/62	398/18670	0.00203068	0.0125577	0.00722235	ALOX15/EGFR/HIF1A/IL6/PTGS2/TP63	6
BP	GO:0032640	tumor necrosis factor production	4/62	163/18670	0.00210726	0.0129751	0.00746242	CYBB/IFNG/TNFAIP3/ZFP36	4
BP	GO:1903555	regulation of tumor necrosis factor superfamily cytokine production	4/62	163/18670	0.00210726	0.0129751	0.00746242	CYBB/IFNG/TNFAIP3/ZFP36	4
BP	GO:0006809	nitric oxide biosynthetic process	3/62	77/18670	0.00214181	0.0131312	0.00755221	CAV1/IFNG/PTGS2	3
BP	GO:0061418	regulation of transcription from RNA polymerase II promoter in response to hypoxia	3/62	77/18670	0.00214181	0.0131312	0.00755221	CA9/HIF1A/VEGFA	3
BP	GO:1903532	positive regulation of secretion by cell	6/62	403/18670	0.00216181	0.0132255	0.00760642	EGFR/HIF1A/IFNG/IL33/IL6/TFR2	6
BP	GO:0017000	antibiotic biosynthetic process	2/62	21/18670	0.00218782	0.0132709	0.00763257	CYBB/DUOX1	2
BP	GO:0035162	embryonic hemopoiesis	2/62	21/18670	0.00218782	0.0132709	0.00763257	HIF1A/VEGFA	2
BP	GO:0036499	PERK-mediated unfolded protein response	2/62	21/18670	0.00218782	0.0132709	0.00763257	ASNS/DDIT3	2
BP	GO:2000269	regulation of fibroblast apoptotic process	2/62	21/18670	0.00218782	0.0132709	0.00763257	BID/TP63	2
BP	GO:0007093	mitotic cell cycle checkpoint	4/62	165/18670	0.00220273	0.013333	0.00766829	AURKA/DUSP1/MUC1/PML	4
BP	GO:0008306	associative learning	3/62	78/18670	0.00222225	0.0133662	0.00768738	DRD5/HIF1A/SLC7A11	3
BP	GO:0043407	negative regulation of MAP kinase activity	3/62	78/18670	0.00222225	0.0133662	0.00768738	CAV1/DUSP1/RGS4	3
BP	GO:0072347	response to anesthetic	3/62	78/18670	0.00222225	0.0133662	0.00768738	DRD4/DRD5/RGS4	3
BP	GO:0035051	cardiocyte differentiation	4/62	167/18670	0.00230115	0.0137455	0.00790548	EGFR/NOX4/RGS4/VEGFA	4
BP	GO:1901568	fatty acid derivative metabolic process	4/62	167/18670	0.00230115	0.0137455	0.00790548	ABCC1/ALOX12/ALOX15/PTGS2	4
BP	GO:0045913	positive regulation of carbohydrate metabolic process	3/62	79/18670	0.00230454	0.0137455	0.00790548	HIF1A/IFNG/PRKAA2	3
BP	GO:0071260	cellular response to mechanical stimulus	3/62	79/18670	0.00230454	0.0137455	0.00790548	EGFR/PTGS2/SLC2A1	3
BP	GO:0034614	cellular response to reactive oxygen species	4/62	168/18670	0.00235147	0.0139381	0.00801627	EGFR/IL6/MT3/TNFAIP3	4
BP	GO:0050806	positive regulation of synaptic transmission	4/62	168/18670	0.00235147	0.0139381	0.00801627	DRD4/EGFR/PTGS2/RGS4	4
BP	GO:0071706	tumor necrosis factor superfamily cytokine production	4/62	168/18670	0.00235147	0.0139381	0.00801627	CYBB/IFNG/TNFAIP3/ZFP36	4
BP	GO:0002052	positive regulation of neuroblast proliferation	2/62	22/18670	0.00240147	0.0140084	0.0080567	HIF1A/VEGFA	2
BP	GO:0010155	regulation of proton transport	2/62	22/18670	0.00240147	0.0140084	0.0080567	DRD4/NOX5	2
BP	GO:0010869	regulation of receptor biosynthetic process	2/62	22/18670	0.00240147	0.0140084	0.0080567	HIF1A/IFNG	2
BP	GO:0048305	immunoglobulin secretion	2/62	22/18670	0.00240147	0.0140084	0.0080567	IL33/IL6	2
BP	GO:0060547	negative regulation of necrotic cell death	2/62	22/18670	0.00240147	0.0140084	0.0080567	CAV1/MT3	2
BP	GO:0090312	positive regulation of protein deacetylation	2/62	22/18670	0.00240147	0.0140084	0.0080567	IFNG/VEGFA	2
BP	GO:0051100	negative regulation of binding	4/62	169/18670	0.00240256	0.0140084	0.0080567	AURKA/CAV1/DDIT3/STMN1	4
BP	GO:0097696	receptor signaling pathway via STAT	4/62	169/18670	0.00240256	0.0140084	0.0080567	CAV1/IFNG/IL6/SOCS1	4
BP	GO:0030099	myeloid cell differentiation	6/62	416/18670	0.00253282	0.0147378	0.00847622	HIF1A/IFNG/PML/TFRC/VEGFA/ZFP36	6
BP	GO:0046209	nitric oxide metabolic process	3/62	82/18670	0.0025627	0.0148512	0.00854142	CAV1/IFNG/PTGS2	3
BP	GO:0071158	positive regulation of cell cycle arrest	3/62	82/18670	0.0025627	0.0148512	0.00854142	AURKA/MUC1/PML	3
BP	GO:0032703	negative regulation of interleukin-2 production	2/62	23/18670	0.00262457	0.015089	0.0086782	TNFAIP3/ZFP36	2
BP	GO:0046337	phosphatidylethanolamine metabolic process	2/62	23/18670	0.00262457	0.015089	0.0086782	ALOX15/LPIN1	2
BP	GO:2000637	positive regulation of gene silencing by miRNA	2/62	23/18670	0.00262457	0.015089	0.0086782	EGFR/ZFP36	2
BP	GO:0043161	proteasome-mediated ubiquitin-dependent protein catabolic process	6/62	419/18670	0.00262486	0.015089	0.0086782	AURKA/CAV1/DDIT3/IL33/PML/TRIB3	6
BP	GO:0006970	response to osmotic stress	3/62	83/18670	0.00265256	0.0151871	0.00873461	EGFR/PTGS2/SLC2A1	3
BP	GO:2000106	regulation of leukocyte apoptotic process	3/62	83/18670	0.00265256	0.0151871	0.00873461	CDKN2A/HIF1A/SLC7A11	3
BP	GO:0043154	negative regulation of cysteine-type endopeptidase activity involved in apoptotic process	3/62	84/18670	0.00274434	0.0156508	0.0090013	MT3/PTGS2/VEGFA	3
BP	GO:0042063	gliogenesis	5/62	290/18670	0.0027445	0.0156508	0.0090013	EGFR/IFNG/IL33/IL6/MT3	5
BP	GO:0050796	regulation of insulin secretion	4/62	176/18670	0.00278174	0.0157897	0.00908121	HIF1A/HNF4A/IFNG/SLC2A1	4
BP	GO:0090316	positive regulation of intracellular protein transport	4/62	176/18670	0.00278174	0.0157897	0.00908121	BID/IFNG/PTGS2/TP63	4
BP	GO:0010632	regulation of epithelial cell migration	5/62	291/18670	0.00278545	0.0157897	0.00908121	ALOX12/HIF1A/IFNG/PTGS2/VEGFA	5
BP	GO:2001057	reactive nitrogen species metabolic process	3/62	85/18670	0.00283807	0.0160366	0.0092232	CAV1/IFNG/PTGS2	3
BP	GO:0014850	response to muscle activity	2/62	24/18670	0.00285707	0.0160366	0.0092232	HIF1A/PRKAA2	2
BP	GO:0044346	fibroblast apoptotic process	2/62	24/18670	0.00285707	0.0160366	0.0092232	BID/TP63	2
BP	GO:0046426	negative regulation of receptor signaling pathway via JAK-STAT	2/62	24/18670	0.00285707	0.0160366	0.0092232	CAV1/SOCS1	2
BP	GO:0060148	positive regulation of posttranscriptional gene silencing	2/62	24/18670	0.00285707	0.0160366	0.0092232	EGFR/ZFP36	2
BP	GO:0051047	positive regulation of secretion	6/62	428/18670	0.00291617	0.0163362	0.00939553	EGFR/HIF1A/IFNG/IL33/IL6/TFR2	6
BP	GO:0042446	hormone biosynthetic process	3/62	86/18670	0.00293375	0.0163705	0.00941525	DUOX1/HIF1A/IFNG	3
BP	GO:0090559	regulation of membrane permeability	3/62	86/18670	0.00293375	0.0163705	0.00941525	BID/MT3/TP63	3
BP	GO:0048511	rhythmic process	5/62	295/18670	0.00295367	0.0163994	0.00943183	DRD4/EGFR/HNF4A/PML/PRKAA2	5
BP	GO:0051099	positive regulation of binding	4/62	179/18670	0.00295613	0.0163994	0.00943183	CAV1/IFNG/STMN1/TRIB3	4
BP	GO:1903034	regulation of response to wounding	4/62	179/18670	0.00295613	0.0163994	0.00943183	ALOX12/CAV1/DUOX1/TNFAIP3	4
BP	GO:0043534	blood vessel endothelial cell migration	4/62	180/18670	0.00301589	0.0166661	0.00958526	ALOX12/HIF1A/PTGS2/VEGFA	4
BP	GO:0071466	cellular response to xenobiotic stimulus	4/62	180/18670	0.00301589	0.0166661	0.00958526	CDO1/DDIT4/EGFR/HNF4A	4
BP	GO:0070661	leukocyte proliferation	5/62	298/18670	0.00308459	0.0169933	0.00977343	HELLS/IL33/IL6/TFRC/TNFAIP3	5
BP	GO:0009299	mRNA transcription	2/62	25/18670	0.00309889	0.0169933	0.00977343	DDIT3/HIF1A	2
BP	GO:0060330	regulation of response to interferon-gamma	2/62	25/18670	0.00309889	0.0169933	0.00977343	IFNG/SOCS1	2
BP	GO:0060334	regulation of interferon-gamma-mediated signaling pathway	2/62	25/18670	0.00309889	0.0169933	0.00977343	IFNG/SOCS1	2
BP	GO:1904035	regulation of epithelial cell apoptotic process	3/62	88/18670	0.00313102	0.0171366	0.00985585	IL6/TNFAIP3/ZFP36	3
BP	GO:0002683	negative regulation of immune system process	6/62	435/18670	0.00315903	0.0172569	0.00992502	ALOX15/DUSP1/IL33/SOCS1/TNFAIP3/ZFP36	6
BP	GO:0070372	regulation of ERK1 and ERK2 cascade	5/62	300/18670	0.00317416	0.0173065	0.00995353	ALOX15/DUSP1/EGFR/MT3/NOX4	5
BP	GO:0050804	modulation of chemical synaptic transmission	6/62	436/18670	0.00319492	0.0173816	0.00999675	DRD4/DRD5/EGFR/PTGS2/RGS4/SLC7A11	6
BP	GO:0061136	regulation of proteasomal protein catabolic process	4/62	183/18670	0.00320011	0.0173816	0.00999675	AURKA/CAV1/IL33/TRIB3	4
BP	GO:0099177	regulation of trans-synaptic signaling	6/62	437/18670	0.00323112	0.0174917	0.0100601	DRD4/DRD5/EGFR/PTGS2/RGS4/SLC7A11	6
BP	GO:0046427	positive regulation of receptor signaling pathway via JAK-STAT	3/62	89/18670	0.00323264	0.0174917	0.0100601	IFNG/IL6/SOCS1	3
BP	GO:0032651	regulation of interleukin-1 beta production	3/62	90/18670	0.00333626	0.0179374	0.0103164	IFNG/PML/TNFAIP3	3
BP	GO:0032800	receptor biosynthetic process	2/62	26/18670	0.00334997	0.0179374	0.0103164	HIF1A/IFNG	2
BP	GO:1900739	regulation of protein insertion into mitochondrial membrane involved in apoptotic signaling pathway	2/62	26/18670	0.00334997	0.0179374	0.0103164	BID/TP63	2
BP	GO:1900740	positive regulation of protein insertion into mitochondrial membrane involved in apoptotic signaling pathway	2/62	26/18670	0.00334997	0.0179374	0.0103164	BID/TP63	2
BP	GO:1903203	regulation of oxidative stress-induced neuron death	2/62	26/18670	0.00334997	0.0179374	0.0103164	HIF1A/SLC7A11	2
BP	GO:0060326	cell chemotaxis	5/62	304/18670	0.00335894	0.0179374	0.0103164	ABCC1/CXCL2/DUSP1/IL6/VEGFA	5
BP	GO:1903037	regulation of leukocyte cell-cell adhesion	5/62	304/18670	0.00335894	0.0179374	0.0103164	CAV1/IFNG/IL6/SOCS1/TFRC	5
BP	GO:0060333	interferon-gamma-mediated signaling pathway	3/62	91/18670	0.00344191	0.018312	0.0105318	IFNG/PML/SOCS1	3
BP	GO:1904063	negative regulation of cation transmembrane transport	3/62	91/18670	0.00344191	0.018312	0.0105318	CAV1/DRD4/RGS4	3
BP	GO:0044282	small molecule catabolic process	6/62	445/18670	0.00353189	0.01872	0.0107665	CBS/CDO1/GPT2/LPIN1/MIOX/MT3	6
BP	GO:0035710	CD4-positive, alpha-beta T cell activation	3/62	92/18670	0.00354958	0.01872	0.0107665	IFNG/IL6/SOCS1	3
BP	GO:1904894	positive regulation of receptor signaling pathway via STAT	3/62	92/18670	0.00354958	0.01872	0.0107665	IFNG/IL6/SOCS1	3
BP	GO:2000117	negative regulation of cysteine-type endopeptidase activity	3/62	92/18670	0.00354958	0.01872	0.0107665	MT3/PTGS2/VEGFA	3
BP	GO:0009895	negative regulation of catabolic process	5/62	308/18670	0.00355137	0.01872	0.0107665	DDIT4/EGFR/MT3/PML/ZFP36	5
BP	GO:0036475	neuron death in response to oxidative stress	2/62	27/18670	0.00361026	0.0189257	0.0108848	HIF1A/SLC7A11	2
BP	GO:0046885	regulation of hormone biosynthetic process	2/62	27/18670	0.00361026	0.0189257	0.0108848	HIF1A/IFNG	2
BP	GO:1905208	negative regulation of cardiocyte differentiation	2/62	27/18670	0.00361026	0.0189257	0.0108848	EGFR/RGS4	2
BP	GO:0006476	protein deacetylation	3/62	93/18670	0.0036593	0.0190084	0.0109324	IFNG/PRKAA2/VEGFA	3
BP	GO:0035249	synaptic transmission, glutamatergic	3/62	93/18670	0.0036593	0.0190084	0.0109324	EGFR/PTGS2/SLC1A4	3
BP	GO:0036473	cell death in response to oxidative stress	3/62	93/18670	0.0036593	0.0190084	0.0109324	HIF1A/PML/SLC7A11	3
BP	GO:1901655	cellular response to ketone	3/62	93/18670	0.0036593	0.0190084	0.0109324	DDIT4/EGFR/PRKAA2	3
BP	GO:1903351	cellular response to dopamine	3/62	93/18670	0.0036593	0.0190084	0.0109324	DRD4/DRD5/RGS4	3
BP	GO:0001935	endothelial cell proliferation	4/62	191/18670	0.00372868	0.0193337	0.0111194	CAV1/HIF1A/NOX5/VEGFA	4
BP	GO:1901216	positive regulation of neuron death	3/62	94/18670	0.00377107	0.0194827	0.0112052	DDIT3/DDIT4/IFNG	3
BP	GO:1903350	response to dopamine	3/62	94/18670	0.00377107	0.0194827	0.0112052	DRD4/DRD5/RGS4	3
BP	GO:0050731	positive regulation of peptidyl-tyrosine phosphorylation	4/62	192/18670	0.00379867	0.0195899	0.0112668	IFNG/IL6/NOX4/VEGFA	4
BP	GO:0051224	negative regulation of protein transport	4/62	193/18670	0.00386954	0.019891	0.01144	DRD4/IL33/PML/TNFAIP3	4
BP	GO:0033137	negative regulation of peptidyl-serine phosphorylation	2/62	28/18670	0.00387969	0.019891	0.01144	CAV1/DDIT4	2
BP	GO:0002702	positive regulation of production of molecular mediator of immune response	3/62	95/18670	0.00388491	0.019891	0.01144	IL33/IL6/TFRC	3
BP	GO:0042116	macrophage activation	3/62	95/18670	0.00388491	0.019891	0.01144	IFNG/IL33/IL6	3
BP	GO:0051235	maintenance of location	5/62	315/18670	0.00390705	0.0199686	0.0114846	CAV1/DDIT3/FTL/IL6/PML	5
BP	GO:0010660	regulation of muscle cell apoptotic process	3/62	96/18670	0.00400083	0.0203387	0.0116975	ALOX12/CDKN2A/IFNG	3
BP	GO:0090277	positive regulation of peptide hormone secretion	3/62	96/18670	0.00400083	0.0203387	0.0116975	EGFR/HIF1A/TFR2	3
BP	GO:0097327	response to antineoplastic agent	3/62	96/18670	0.00400083	0.0203387	0.0116975	ASNS/DDIT4/EGFR	3
BP	GO:0070371	ERK1 and ERK2 cascade	5/62	317/18670	0.0040132	0.0203654	0.0117128	ALOX15/DUSP1/EGFR/MT3/NOX4	5
BP	GO:0002685	regulation of leukocyte migration	4/62	196/18670	0.00408754	0.0206798	0.0118937	DUSP1/IL33/IL6/VEGFA	4
BP	GO:0044773	mitotic DNA damage checkpoint	3/62	97/18670	0.00411884	0.0206798	0.0118937	AURKA/MUC1/PML	3
BP	GO:0120162	positive regulation of cold-induced thermogenesis	3/62	97/18670	0.00411884	0.0206798	0.0118937	CAV1/LPIN1/VEGFA	3
BP	GO:1990868	response to chemokine	3/62	97/18670	0.00411884	0.0206798	0.0118937	CXCL2/DUSP1/HIF1A	3
BP	GO:1990869	cellular response to chemokine	3/62	97/18670	0.00411884	0.0206798	0.0118937	CXCL2/DUSP1/HIF1A	3
BP	GO:0007263	nitric oxide mediated signal transduction	2/62	29/18670	0.0041582	0.0206798	0.0118937	EGFR/VEGFA	2
BP	GO:0015949	nucleobase-containing small molecule interconversion	2/62	29/18670	0.0041582	0.0206798	0.0118937	RRM2/TXNRD1	2
BP	GO:0033032	regulation of myeloid cell apoptotic process	2/62	29/18670	0.0041582	0.0206798	0.0118937	CDKN2A/SLC7A11	2
BP	GO:0044550	secondary metabolite biosynthetic process	2/62	29/18670	0.0041582	0.0206798	0.0118937	CBS/SLC7A11	2
BP	GO:0009749	response to glucose	4/62	197/18670	0.00416202	0.0206798	0.0118937	HIF1A/HNF4A/NOX4/PRKAA2	4
BP	GO:0010952	positive regulation of peptidase activity	4/62	197/18670	0.00416202	0.0206798	0.0118937	ALOX12/BID/CAV1/PML	4
BP	GO:1904950	negative regulation of establishment of protein localization	4/62	197/18670	0.00416202	0.0206798	0.0118937	DRD4/IL33/PML/TNFAIP3	4
BP	GO:0046890	regulation of lipid biosynthetic process	4/62	198/18670	0.00423741	0.0209578	0.0120535	IFNG/PRKAA2/PTGS2/TRIB3	4
BP	GO:0045807	positive regulation of endocytosis	3/62	98/18670	0.00423895	0.0209578	0.0120535	TF/TFR2/VEGFA	3
BP	GO:0001667	ameboidal-type cell migration	6/62	462/18670	0.00423997	0.0209578	0.0120535	ALOX12/HIF1A/IFNG/PML/PTGS2/VEGFA	6
BP	GO:0042110	T cell activation	6/62	464/18670	0.00432971	0.0213644	0.0122874	CAV1/FANCD2/IFNG/IL6/SOCS1/TFRC	6
BP	GO:1901570	fatty acid derivative biosynthetic process	3/62	99/18670	0.00436118	0.0214825	0.0123553	ALOX12/ALOX15/PTGS2	3
BP	GO:0001782	B cell homeostasis	2/62	30/18670	0.00444573	0.0216379	0.0124447	HIF1A/TNFAIP3	2
BP	GO:0001844	protein insertion into mitochondrial membrane involved in apoptotic signaling pathway	2/62	30/18670	0.00444573	0.0216379	0.0124447	BID/TP63	2
BP	GO:0002828	regulation of type 2 immune response	2/62	30/18670	0.00444573	0.0216379	0.0124447	IL33/IL6	2
BP	GO:0043372	positive regulation of CD4-positive, alpha-beta T cell differentiation	2/62	30/18670	0.00444573	0.0216379	0.0124447	IFNG/SOCS1	2
BP	GO:0071549	cellular response to dexamethasone stimulus	2/62	30/18670	0.00444573	0.0216379	0.0124447	DDIT4/EGFR	2
BP	GO:0097421	liver regeneration	2/62	30/18670	0.00444573	0.0216379	0.0124447	AURKA/EGFR	2
BP	GO:1904893	negative regulation of receptor signaling pathway via STAT	2/62	30/18670	0.00444573	0.0216379	0.0124447	CAV1/SOCS1	2
BP	GO:0010657	muscle cell apoptotic process	3/62	100/18670	0.00448552	0.0217945	0.0125347	ALOX12/CDKN2A/IFNG	3
BP	GO:0051701	interaction with host	4/62	202/18670	0.00454822	0.0220616	0.0126884	CAV1/EGFR/PML/TFRC	4
BP	GO:0032611	interleukin-1 beta production	3/62	101/18670	0.00461201	0.0222201	0.0127795	IFNG/PML/TNFAIP3	3
BP	GO:0046632	alpha-beta T cell differentiation	3/62	101/18670	0.00461201	0.0222201	0.0127795	IFNG/IL6/SOCS1	3
BP	GO:0048259	regulation of receptor-mediated endocytosis	3/62	101/18670	0.00461201	0.0222201	0.0127795	DRD4/TF/VEGFA	3
BP	GO:1903426	regulation of reactive oxygen species biosynthetic process	3/62	101/18670	0.00461201	0.0222201	0.0127795	CAV1/IFNG/PTGS2	3
BP	GO:0045766	positive regulation of angiogenesis	4/62	204/18670	0.00470925	0.0226185	0.0130087	CYBB/HIF1A/PTGS2/VEGFA	4
BP	GO:0000079	regulation of cyclin-dependent protein serine/threonine kinase activity	3/62	102/18670	0.00474063	0.0226185	0.0130087	CDKN2A/EGFR/TNFAIP3	3
BP	GO:0002675	positive regulation of acute inflammatory response	2/62	31/18670	0.00474221	0.0226185	0.0130087	IL6/PTGS2	2
BP	GO:0032770	positive regulation of monooxygenase activity	2/62	31/18670	0.00474221	0.0226185	0.0130087	HIF1A/IFNG	2
BP	GO:0043457	regulation of cellular respiration	2/62	31/18670	0.00474221	0.0226185	0.0130087	HIF1A/IFNG	2
BP	GO:1902230	negative regulation of intrinsic apoptotic signaling pathway in response to DNA damage	2/62	31/18670	0.00474221	0.0226185	0.0130087	BID/MUC1	2
BP	GO:0032496	response to lipopolysaccharide	5/62	330/18670	0.0047543	0.0226384	0.0130201	CXCL2/IL6/PTGS2/TNFAIP3/ZFP36	5
BP	GO:0071222	cellular response to lipopolysaccharide	4/62	205/18670	0.00479119	0.0227761	0.0130993	CXCL2/IL6/TNFAIP3/ZFP36	4
BP	GO:0016569	covalent chromatin modification	6/62	474/18670	0.00479974	0.0227788	0.0131009	AURKA/HELLS/MT3/MUC1/PRKAA2/VEGFA	6
BP	GO:0018958	phenol-containing compound metabolic process	3/62	103/18670	0.00487142	0.0229286	0.013187	DRD4/DUOX1/SLC7A11	3
BP	GO:0032091	negative regulation of protein binding	3/62	103/18670	0.00487142	0.0229286	0.013187	AURKA/CAV1/STMN1	3
BP	GO:0032652	regulation of interleukin-1 production	3/62	103/18670	0.00487142	0.0229286	0.013187	IFNG/PML/TNFAIP3	3
BP	GO:0034766	negative regulation of ion transmembrane transport	3/62	103/18670	0.00487142	0.0229286	0.013187	CAV1/DRD4/RGS4	3
BP	GO:0035601	protein deacylation	3/62	103/18670	0.00487142	0.0229286	0.013187	IFNG/PRKAA2/VEGFA	3
BP	GO:0032147	activation of protein kinase activity	5/62	333/18670	0.00493829	0.023183	0.0133333	DRD4/EGFR/MT3/SOCS1/VEGFA	5
BP	GO:0010498	proteasomal protein catabolic process	6/62	477/18670	0.00494784	0.023183	0.0133333	AURKA/CAV1/DDIT3/IL33/PML/TRIB3	6
BP	GO:0002064	epithelial cell development	4/62	207/18670	0.00495793	0.023183	0.0133333	HIF1A/HNF4A/TP63/VEGFA	4
BP	GO:0030073	insulin secretion	4/62	207/18670	0.00495793	0.023183	0.0133333	HIF1A/HNF4A/IFNG/SLC2A1	4
BP	GO:0051251	positive regulation of lymphocyte activation	5/62	334/18670	0.00500073	0.0232858	0.0133924	CAV1/IFNG/IL6/SOCS1/TFRC	5
BP	GO:0071902	positive regulation of protein serine/threonine kinase activity	5/62	334/18670	0.00500073	0.0232858	0.0133924	DRD4/EGFR/IFNG/NOX4/VEGFA	5
BP	GO:0098732	macromolecule deacylation	3/62	104/18670	0.00500437	0.0232858	0.0133924	IFNG/PRKAA2/VEGFA	3
BP	GO:0042744	hydrogen peroxide catabolic process	2/62	32/18670	0.00504759	0.0234107	0.0134643	DUOX1/MT3	2
BP	GO:0051968	positive regulation of synaptic transmission, glutamatergic	2/62	32/18670	0.00504759	0.0234107	0.0134643	EGFR/PTGS2	2
BP	GO:0007596	blood coagulation	5/62	336/18670	0.0051273	0.0237418	0.0136547	ALOX12/CAV1/HNF4A/IL6/SLC7A11	5
BP	GO:0032006	regulation of TOR signaling	3/62	105/18670	0.00513949	0.0237597	0.013665	DDIT4/HIF1A/PRKAA2	3
BP	GO:0007159	leukocyte cell-cell adhesion	5/62	337/18670	0.00519143	0.0239611	0.0137808	CAV1/IFNG/IL6/SOCS1/TFRC	5
BP	GO:0009612	response to mechanical stimulus	4/62	210/18670	0.00521531	0.0239938	0.0137996	ASNS/EGFR/PTGS2/SLC2A1	4
BP	GO:0097529	myeloid leukocyte migration	4/62	210/18670	0.00521531	0.0239938	0.0137996	CXCL2/DUSP1/IL6/VEGFA	4
BP	GO:0034765	regulation of ion transmembrane transport	6/62	483/18670	0.00525412	0.0240828	0.0138508	CAV1/CYBB/DRD4/IFNG/NOX5/RGS4	6
BP	GO:0042136	neurotransmitter biosynthetic process	3/62	106/18670	0.0052768	0.0240828	0.0138508	CAV1/IFNG/PTGS2	3
BP	GO:0044774	mitotic DNA integrity checkpoint	3/62	106/18670	0.0052768	0.0240828	0.0138508	AURKA/MUC1/PML	3
BP	GO:1901606	alpha-amino acid catabolic process	3/62	106/18670	0.0052768	0.0240828	0.0138508	CBS/CDO1/GPT2	3
BP	GO:1904029	regulation of cyclin-dependent protein kinase activity	3/62	106/18670	0.0052768	0.0240828	0.0138508	CDKN2A/EGFR/TNFAIP3	3
BP	GO:0010837	regulation of keratinocyte proliferation	2/62	33/18670	0.00536181	0.0242384	0.0139403	TP63/ZFP36	2
BP	GO:0032691	negative regulation of interleukin-1 beta production	2/62	33/18670	0.00536181	0.0242384	0.0139403	PML/TNFAIP3	2
BP	GO:0045736	negative regulation of cyclin-dependent protein serine/threonine kinase activity	2/62	33/18670	0.00536181	0.0242384	0.0139403	CDKN2A/TNFAIP3	2
BP	GO:1901380	negative regulation of potassium ion transmembrane transport	2/62	33/18670	0.00536181	0.0242384	0.0139403	CAV1/RGS4	2
BP	GO:1902692	regulation of neuroblast proliferation	2/62	33/18670	0.00536181	0.0242384	0.0139403	HIF1A/VEGFA	2
BP	GO:2000758	positive regulation of peptidyl-lysine acetylation	2/62	33/18670	0.00536181	0.0242384	0.0139403	MUC1/PRKAA2	2
BP	GO:0071219	cellular response to molecule of bacterial origin	4/62	212/18670	0.00539179	0.0242971	0.0139741	CXCL2/IL6/TNFAIP3/ZFP36	4
BP	GO:1903531	negative regulation of secretion by cell	4/62	212/18670	0.00539179	0.0242971	0.0139741	DRD4/IL33/PML/TNFAIP3	4
BP	GO:0030330	DNA damage response, signal transduction by p53 class mediator	3/62	107/18670	0.00541631	0.0243691	0.0140155	AURKA/MUC1/PML	3
BP	GO:0007599	hemostasis	5/62	341/18670	0.00545367	0.0244986	0.01409	ALOX12/CAV1/HNF4A/IL6/SLC7A11	5
BP	GO:0050817	coagulation	5/62	342/18670	0.00552067	0.0247219	0.0142184	ALOX12/CAV1/HNF4A/IL6/SLC7A11	5
BP	GO:1904062	regulation of cation transmembrane transport	5/62	342/18670	0.00552067	0.0247219	0.0142184	CAV1/DRD4/IFNG/NOX5/RGS4	5
BP	GO:0002526	acute inflammatory response	3/62	108/18670	0.00555802	0.0248114	0.0142699	IL6/PTGS2/TFR2	3
BP	GO:0071156	regulation of cell cycle arrest	3/62	108/18670	0.00555802	0.0248114	0.0142699	AURKA/MUC1/PML	3
BP	GO:2001020	regulation of response to DNA damage stimulus	4/62	214/18670	0.00557223	0.024836	0.014284	BID/EGFR/MUC1/PML	4
BP	GO:0002237	response to molecule of bacterial origin	5/62	343/18670	0.00558825	0.0248686	0.0143028	CXCL2/IL6/PTGS2/TNFAIP3/ZFP36	5
BP	GO:0070374	positive regulation of ERK1 and ERK2 cascade	4/62	215/18670	0.00566395	0.0250623	0.0144142	ALOX15/EGFR/MT3/NOX4	4
BP	GO:0032660	regulation of interleukin-17 production	2/62	34/18670	0.0056848	0.0250623	0.0144142	IFNG/IL6	2
BP	GO:0042533	tumor necrosis factor biosynthetic process	2/62	34/18670	0.0056848	0.0250623	0.0144142	CYBB/IFNG	2
BP	GO:0042534	regulation of tumor necrosis factor biosynthetic process	2/62	34/18670	0.0056848	0.0250623	0.0144142	CYBB/IFNG	2
BP	GO:1904030	negative regulation of cyclin-dependent protein kinase activity	2/62	34/18670	0.0056848	0.0250623	0.0144142	CDKN2A/TNFAIP3	2
BP	GO:0001676	long-chain fatty acid metabolic process	3/62	109/18670	0.00570195	0.0250623	0.0144142	ALOX12/ALOX15/PTGS2	3
BP	GO:0071868	cellular response to monoamine stimulus	3/62	109/18670	0.00570195	0.0250623	0.0144142	DRD4/DRD5/RGS4	3
BP	GO:0071870	cellular response to catecholamine stimulus	3/62	109/18670	0.00570195	0.0250623	0.0144142	DRD4/DRD5/RGS4	3
BP	GO:0000075	cell cycle checkpoint	4/62	216/18670	0.00575668	0.025264	0.0145302	AURKA/DUSP1/MUC1/PML	4
BP	GO:0072503	cellular divalent inorganic cation homeostasis	6/62	493/18670	0.00579533	0.0253946	0.0146053	CAV1/DDIT3/DRD4/DRD5/MT3/PML	6
BP	GO:0033559	unsaturated fatty acid metabolic process	3/62	110/18670	0.0058481	0.0255576	0.014699	ALOX12/ALOX15/PTGS2	3
BP	GO:0043393	regulation of protein binding	4/62	217/18670	0.00585042	0.0255576	0.014699	AURKA/CAV1/STMN1/TRIB3	4
BP	GO:0010001	glial cell differentiation	4/62	218/18670	0.00594517	0.0259318	0.0149143	EGFR/IFNG/IL6/MT3	4
BP	GO:0006914	autophagy	6/62	496/18670	0.00596539	0.0259408	0.0149195	DDIT3/HIF1A/IFNG/MT3/PRKAA2/TRIB3	6
BP	GO:0061919	process utilizing autophagic mechanism	6/62	496/18670	0.00596539	0.0259408	0.0149195	DDIT3/HIF1A/IFNG/MT3/PRKAA2/TRIB3	6
BP	GO:0042092	type 2 immune response	2/62	35/18670	0.00601651	0.0260442	0.0149789	IL33/IL6	2
BP	GO:1901030	positive regulation of mitochondrial outer membrane permeabilization involved in apoptotic signaling pathway	2/62	35/18670	0.00601651	0.0260442	0.0149789	BID/TP63	2
BP	GO:1905332	positive regulation of morphogenesis of an epithelium	2/62	35/18670	0.00601651	0.0260442	0.0149789	ALOX12/VEGFA	2
BP	GO:0002699	positive regulation of immune effector process	4/62	219/18670	0.00604094	0.0260709	0.0149943	IFNG/IL33/IL6/TFRC	4
BP	GO:0051651	maintenance of location in cell	4/62	219/18670	0.00604094	0.0260709	0.0149943	CAV1/DDIT3/FTL/PML	4
BP	GO:0002065	columnar/cuboidal epithelial cell differentiation	3/62	112/18670	0.00614711	0.0263698	0.0151662	HIF1A/HNF4A/TP63	3
BP	GO:0042303	molting cycle	3/62	112/18670	0.00614711	0.0263698	0.0151662	EGFR/PTGS2/TP63	3
BP	GO:0042633	hair cycle	3/62	112/18670	0.00614711	0.0263698	0.0151662	EGFR/PTGS2/TP63	3
BP	GO:0043279	response to alkaloid	3/62	112/18670	0.00614711	0.0263698	0.0151662	DRD4/DRD5/RGS4	3
BP	GO:0010631	epithelial cell migration	5/62	352/18670	0.00622313	0.0266559	0.0153307	ALOX12/HIF1A/IFNG/PTGS2/VEGFA	5
BP	GO:0021987	cerebral cortex development	3/62	113/18670	0.00629999	0.0268643	0.0154506	EGFR/HIF1A/SLC2A1	3
BP	GO:0071867	response to monoamine	3/62	113/18670	0.00629999	0.0268643	0.0154506	DRD4/DRD5/RGS4	3
BP	GO:0071869	response to catecholamine	3/62	113/18670	0.00629999	0.0268643	0.0154506	DRD4/DRD5/RGS4	3
BP	GO:0034390	smooth muscle cell apoptotic process	2/62	36/18670	0.00635688	0.026946	0.0154976	CDKN2A/IFNG	2
BP	GO:0034391	regulation of smooth muscle cell apoptotic process	2/62	36/18670	0.00635688	0.026946	0.0154976	CDKN2A/IFNG	2
BP	GO:0071634	regulation of transforming growth factor beta production	2/62	36/18670	0.00635688	0.026946	0.0154976	HIF1A/PTGS2	2
BP	GO:2000516	positive regulation of CD4-positive, alpha-beta T cell activation	2/62	36/18670	0.00635688	0.026946	0.0154976	IFNG/SOCS1	2
BP	GO:0090132	epithelium migration	5/62	355/18670	0.00644563	0.027201	0.0156442	ALOX12/HIF1A/IFNG/PTGS2/VEGFA	5
BP	GO:0002688	regulation of leukocyte chemotaxis	3/62	114/18670	0.00645513	0.027201	0.0156442	DUSP1/IL6/VEGFA	3
BP	GO:0030218	erythrocyte differentiation	3/62	114/18670	0.00645513	0.027201	0.0156442	HIF1A/VEGFA/ZFP36	3
BP	GO:0030282	bone mineralization	3/62	114/18670	0.00645513	0.027201	0.0156442	ALOX15/HIF1A/PTGS2	3
BP	GO:0030595	leukocyte chemotaxis	4/62	224/18670	0.00653527	0.0274982	0.0158151	CXCL2/DUSP1/IL6/VEGFA	4
BP	GO:0032612	interleukin-1 production	3/62	115/18670	0.00661253	0.0277824	0.0159786	IFNG/PML/TNFAIP3	3
BP	GO:0042307	positive regulation of protein import into nucleus	2/62	37/18670	0.00670584	0.0279687	0.0160858	IFNG/PTGS2	2
BP	GO:0045730	respiratory burst	2/62	37/18670	0.00670584	0.0279687	0.0160858	CYBB/NCF2	2
BP	GO:0051193	regulation of cofactor metabolic process	2/62	37/18670	0.00670584	0.0279687	0.0160858	MT3/SLC7A11	2
BP	GO:0071542	dopaminergic neuron differentiation	2/62	37/18670	0.00670584	0.0279687	0.0160858	HIF1A/VEGFA	2
BP	GO:0090050	positive regulation of cell migration involved in sprouting angiogenesis	2/62	37/18670	0.00670584	0.0279687	0.0160858	PTGS2/VEGFA	2
BP	GO:0010822	positive regulation of mitochondrion organization	3/62	116/18670	0.00677222	0.0282044	0.0162213	BID/HIF1A/TP63	3
BP	GO:0090130	tissue migration	5/62	361/18670	0.00690733	0.0287253	0.0165209	ALOX12/HIF1A/IFNG/PTGS2/VEGFA	5
BP	GO:0010594	regulation of endothelial cell migration	4/62	229/18670	0.00705581	0.0290359	0.0166996	ALOX12/HIF1A/PTGS2/VEGFA	4
BP	GO:0032388	positive regulation of intracellular transport	4/62	229/18670	0.00705581	0.0290359	0.0166996	BID/IFNG/PTGS2/TP63	4
BP	GO:0010939	regulation of necrotic cell death	2/62	38/18670	0.00706334	0.0290359	0.0166996	CAV1/MT3	2
BP	GO:0016572	histone phosphorylation	2/62	38/18670	0.00706334	0.0290359	0.0166996	AURKA/PRKAA2	2
BP	GO:0032350	regulation of hormone metabolic process	2/62	38/18670	0.00706334	0.0290359	0.0166996	HIF1A/IFNG	2
BP	GO:0032620	interleukin-17 production	2/62	38/18670	0.00706334	0.0290359	0.0166996	IFNG/IL6	2
BP	GO:0071604	transforming growth factor beta production	2/62	38/18670	0.00706334	0.0290359	0.0166996	HIF1A/PTGS2	2
BP	GO:1905898	positive regulation of response to endoplasmic reticulum stress	2/62	38/18670	0.00706334	0.0290359	0.0166996	CAV1/DDIT3	2
BP	GO:1904018	positive regulation of vasculature development	4/62	230/18670	0.00716312	0.0294038	0.0169111	CYBB/HIF1A/PTGS2/VEGFA	4
BP	GO:0051188	cofactor biosynthetic process	4/62	231/18670	0.0072715	0.0298058	0.0171424	CYBB/DUOX1/PTGS2/SLC7A11	4
BP	GO:0071695	anatomical structure maturation	4/62	232/18670	0.00738096	0.030083	0.0173017	AURKA/DDIT3/HIF1A/VEGFA	4
BP	GO:0010661	positive regulation of muscle cell apoptotic process	2/62	39/18670	0.00742933	0.030083	0.0173017	CDKN2A/IFNG	2
BP	GO:0032692	negative regulation of interleukin-1 production	2/62	39/18670	0.00742933	0.030083	0.0173017	PML/TNFAIP3	2
BP	GO:0033574	response to testosterone	2/62	39/18670	0.00742933	0.030083	0.0173017	CA9/DUSP1	2
BP	GO:0043114	regulation of vascular permeability	2/62	39/18670	0.00742933	0.030083	0.0173017	IL6/VEGFA	2
BP	GO:1902229	regulation of intrinsic apoptotic signaling pathway in response to DNA damage	2/62	39/18670	0.00742933	0.030083	0.0173017	BID/MUC1	2
BP	GO:1904591	positive regulation of protein import	2/62	39/18670	0.00742933	0.030083	0.0173017	IFNG/PTGS2	2
BP	GO:2000648	positive regulation of stem cell proliferation	2/62	39/18670	0.00742933	0.030083	0.0173017	HIF1A/VEGFA	2
BP	GO:0010508	positive regulation of autophagy	3/62	120/18670	0.00743387	0.030083	0.0173017	HIF1A/IFNG/PRKAA2	3
BP	GO:0048588	developmental cell growth	4/62	234/18670	0.00760314	0.0306888	0.0176502	AURKA/MT3/RGS4/VEGFA	4
BP	GO:0046718	viral entry into host cell	3/62	121/18670	0.00760506	0.0306888	0.0176502	CAV1/EGFR/TFRC	3
BP	GO:0046777	protein autophosphorylation	4/62	235/18670	0.00771587	0.031092	0.0178821	AURKA/CAV1/EGFR/VEGFA	4
BP	GO:0034101	erythrocyte homeostasis	3/62	122/18670	0.00777857	0.0312696	0.0179842	HIF1A/VEGFA/ZFP36	3
BP	GO:0042036	negative regulation of cytokine biosynthetic process	2/62	40/18670	0.00780373	0.0312696	0.0179842	IL6/ZFP36	2
BP	GO:0071470	cellular response to osmotic stress	2/62	40/18670	0.00780373	0.0312696	0.0179842	PTGS2/SLC2A1	2
BP	GO:0071548	response to dexamethasone	2/62	40/18670	0.00780373	0.0312696	0.0179842	DDIT4/EGFR	2
BP	GO:0051048	negative regulation of secretion	4/62	238/18670	0.00806067	0.032254	0.0185504	DRD4/IL33/PML/TNFAIP3	4
BP	GO:0043267	negative regulation of potassium ion transport	2/62	41/18670	0.0081865	0.032666	0.0187873	CAV1/RGS4	2
BP	GO:0045616	regulation of keratinocyte differentiation	2/62	41/18670	0.0081865	0.032666	0.0187873	TP63/ZFP36	2
BP	GO:0030217	T cell differentiation	4/62	240/18670	0.00829609	0.0330327	0.0189983	FANCD2/IFNG/IL6/SOCS1	4
BP	GO:0009063	cellular amino acid catabolic process	3/62	125/18670	0.00831311	0.0330327	0.0189983	CBS/CDO1/GPT2	3
BP	GO:0031929	TOR signaling	3/62	125/18670	0.00831311	0.0330327	0.0189983	DDIT4/HIF1A/PRKAA2	3
BP	GO:0042593	glucose homeostasis	4/62	241/18670	0.00841548	0.0333931	0.0192055	HIF1A/HNF4A/NOX4/PRKAA2	4
BP	GO:0033500	carbohydrate homeostasis	4/62	242/18670	0.00853599	0.0338243	0.0194535	HIF1A/HNF4A/NOX4/PRKAA2	4
BP	GO:0051181	cofactor transport	2/62	42/18670	0.00857757	0.033942	0.0195212	ABCC1/SLC7A11	2
BP	GO:0046887	positive regulation of hormone secretion	3/62	127/18670	0.00868121	0.0343046	0.0197297	EGFR/HIF1A/TFR2	3
BP	GO:0031334	positive regulation of protein-containing complex assembly	4/62	244/18670	0.0087804	0.0346008	0.0199001	ALOX15/BID/IFNG/VEGFA	4
BP	GO:0051896	regulation of protein kinase B signaling	4/62	244/18670	0.0087804	0.0346008	0.0199001	DDIT3/EGFR/NOX4/TRIB3	4
BP	GO:0034763	negative regulation of transmembrane transport	3/62	128/18670	0.00886881	0.0349011	0.0200728	CAV1/DRD4/RGS4	3
BP	GO:0008631	intrinsic apoptotic signaling pathway in response to oxidative stress	2/62	43/18670	0.00897689	0.0350848	0.0201785	HIF1A/PML	2
BP	GO:0043616	keratinocyte proliferation	2/62	43/18670	0.00897689	0.0350848	0.0201785	TP63/ZFP36	2
BP	GO:0045429	positive regulation of nitric oxide biosynthetic process	2/62	43/18670	0.00897689	0.0350848	0.0201785	IFNG/PTGS2	2
BP	GO:0071364	cellular response to epidermal growth factor stimulus	2/62	43/18670	0.00897689	0.0350848	0.0201785	EGFR/ZFP36	2
BP	GO:1901985	positive regulation of protein acetylation	2/62	43/18670	0.00897689	0.0350848	0.0201785	MUC1/PRKAA2	2
BP	GO:0032970	regulation of actin filament-based process	5/62	388/18670	0.00927486	0.0361998	0.0208198	ALOX15/CAV1/NOX4/RGS4/STMN1	5
BP	GO:0045787	positive regulation of cell cycle	5/62	389/18670	0.00937206	0.0364283	0.0209512	ASNS/AURKA/EGFR/MUC1/PML	5
BP	GO:0034105	positive regulation of tissue remodeling	2/62	44/18670	0.0093844	0.0364283	0.0209512	EGFR/TFRC	2
BP	GO:1901028	regulation of mitochondrial outer membrane permeabilization involved in apoptotic signaling pathway	2/62	44/18670	0.0093844	0.0364283	0.0209512	BID/TP63	2
BP	GO:1904407	positive regulation of nitric oxide metabolic process	2/62	44/18670	0.0093844	0.0364283	0.0209512	IFNG/PTGS2	2
BP	GO:0021537	telencephalon development	4/62	249/18670	0.0094114	0.0364835	0.0209829	EGFR/HIF1A/SLC2A1/SLC7A11	4
BP	GO:0033157	regulation of intracellular protein transport	4/62	250/18670	0.00954106	0.036936	0.0212432	BID/IFNG/PTGS2/TP63	4
BP	GO:0043280	positive regulation of cysteine-type endopeptidase activity involved in apoptotic process	3/62	132/18670	0.00964297	0.0372297	0.0214121	ALOX12/BID/PML	3
BP	GO:0055007	cardiac muscle cell differentiation	3/62	132/18670	0.00964297	0.0372297	0.0214121	NOX4/RGS4/VEGFA	3
BP	GO:0002820	negative regulation of adaptive immune response	2/62	45/18670	0.00980005	0.0376834	0.021673	ALOX15/IL33	2
BP	GO:0031018	endocrine pancreas development	2/62	45/18670	0.00980005	0.0376834	0.021673	HNF4A/IL6	2
BP	GO:0051204	protein insertion into mitochondrial membrane	2/62	45/18670	0.00980005	0.0376834	0.021673	BID/TP63	2
BP	GO:0071333	cellular response to glucose stimulus	3/62	133/18670	0.00984249	0.0377957	0.0217376	HIF1A/NOX4/PRKAA2	3
BP	GO:0006766	vitamin metabolic process	3/62	134/18670	0.0100444	0.0383648	0.0220649	ABCC1/IFNG/SLC2A1	3
BP	GO:0032355	response to estradiol	3/62	134/18670	0.0100444	0.0383648	0.0220649	DUSP1/EGFR/PTGS2	3
BP	GO:0044409	entry into host	3/62	134/18670	0.0100444	0.0383648	0.0220649	CAV1/EGFR/TFRC	3
BP	GO:0048565	digestive tract development	3/62	134/18670	0.0100444	0.0383648	0.0220649	EGFR/HIF1A/TP63	3
BP	GO:0002067	glandular epithelial cell differentiation	2/62	46/18670	0.0102238	0.038731	0.0222755	HNF4A/TP63	2
BP	GO:0002673	regulation of acute inflammatory response	2/62	46/18670	0.0102238	0.038731	0.0222755	IL6/PTGS2	2
BP	GO:0006984	ER-nucleus signaling pathway	2/62	46/18670	0.0102238	0.038731	0.0222755	ASNS/DDIT3	2
BP	GO:0043330	response to exogenous dsRNA	2/62	46/18670	0.0102238	0.038731	0.0222755	CAV1/SLC3A2	2
BP	GO:0050706	regulation of interleukin-1 beta secretion	2/62	46/18670	0.0102238	0.038731	0.0222755	PML/TNFAIP3	2
BP	GO:0060443	mammary gland morphogenesis	2/62	46/18670	0.0102238	0.038731	0.0222755	CAV1/PML	2
BP	GO:0007498	mesoderm development	3/62	135/18670	0.0102487	0.038731	0.0222755	TP63/TXNRD1/VEGFA	3
BP	GO:0071331	cellular response to hexose stimulus	3/62	135/18670	0.0102487	0.038731	0.0222755	HIF1A/NOX4/PRKAA2	3
BP	GO:0009150	purine ribonucleotide metabolic process	5/62	399/18670	0.0103832	0.0391872	0.0225379	DDIT4/HIF1A/IFNG/PRKAA2/SLC2A6	5
BP	GO:0071326	cellular response to monosaccharide stimulus	3/62	136/18670	0.0104555	0.039408	0.0226649	HIF1A/NOX4/PRKAA2	3
BP	GO:0043406	positive regulation of MAP kinase activity	4/62	258/18670	0.0106205	0.0397247	0.022847	DRD4/EGFR/NOX4/VEGFA	4
BP	GO:0031952	regulation of protein autophosphorylation	2/62	47/18670	0.0106555	0.0397247	0.022847	CAV1/VEGFA	2
BP	GO:0043370	regulation of CD4-positive, alpha-beta T cell differentiation	2/62	47/18670	0.0106555	0.0397247	0.022847	IFNG/SOCS1	2
BP	GO:0045646	regulation of erythrocyte differentiation	2/62	47/18670	0.0106555	0.0397247	0.022847	HIF1A/ZFP36	2
BP	GO:0046638	positive regulation of alpha-beta T cell differentiation	2/62	47/18670	0.0106555	0.0397247	0.022847	IFNG/SOCS1	2
BP	GO:0070849	response to epidermal growth factor	2/62	47/18670	0.0106555	0.0397247	0.022847	EGFR/ZFP36	2
BP	GO:0090151	establishment of protein localization to mitochondrial membrane	2/62	47/18670	0.0106555	0.0397247	0.022847	BID/TP63	2
BP	GO:1900744	regulation of p38MAPK cascade	2/62	47/18670	0.0106555	0.0397247	0.022847	DUSP1/VEGFA	2
BP	GO:0072655	establishment of protein localization to mitochondrion	3/62	137/18670	0.0106646	0.0397247	0.022847	BID/DDIT3/TP63	3
BP	GO:0046631	alpha-beta T cell activation	3/62	138/18670	0.0108762	0.04046	0.0232699	IFNG/IL6/SOCS1	3
BP	GO:0051091	positive regulation of DNA-binding transcription factor activity	4/62	261/18670	0.0110448	0.0409805	0.0235693	CAV1/DDIT3/IL6/VEGFA	4
BP	GO:0110053	regulation of actin filament organization	4/62	261/18670	0.0110448	0.0409805	0.0235693	ALOX15/NOX4/RGS4/STMN1	4
BP	GO:0002700	regulation of production of molecular mediator of immune response	3/62	139/18670	0.0110902	0.0410078	0.023585	IL33/IL6/TFRC	3
BP	GO:0045580	regulation of T cell differentiation	3/62	139/18670	0.0110902	0.0410078	0.023585	FANCD2/IFNG/SOCS1	3
BP	GO:0008542	visual learning	2/62	48/18670	0.0110952	0.0410078	0.023585	HIF1A/SLC7A11	2
BP	GO:0009411	response to UV	3/62	141/18670	0.0115255	0.042388	0.0243788	EGFR/PML/PTGS2	3
BP	GO:0070585	protein localization to mitochondrion	3/62	141/18670	0.0115255	0.042388	0.0243788	BID/DDIT3/TP63	3
BP	GO:0002686	negative regulation of leukocyte migration	2/62	49/18670	0.0115428	0.042388	0.0243788	DUSP1/IL33	2
BP	GO:0071715	icosanoid transport	2/62	49/18670	0.0115428	0.042388	0.0243788	ABCC1/DRD4	2
BP	GO:1901571	fatty acid derivative transport	2/62	49/18670	0.0115428	0.042388	0.0243788	ABCC1/DRD4	2
BP	GO:0006606	protein import into nucleus	3/62	143/18670	0.0119706	0.0438914	0.0252434	IFNG/PML/PTGS2	3
BP	GO:0009948	anterior/posterior axis specification	2/62	50/18670	0.0119983	0.0438914	0.0252434	AURKA/DDIT3	2
BP	GO:0014009	glial cell proliferation	2/62	50/18670	0.0119983	0.0438914	0.0252434	IL33/IL6	2
BP	GO:0009259	ribonucleotide metabolic process	5/62	414/18670	0.012037	0.0439766	0.0252924	DDIT4/HIF1A/IFNG/PRKAA2/SLC2A6	5
BP	GO:0010876	lipid localization	5/62	415/18670	0.0121533	0.0443447	0.0255041	ABCC1/CAV1/DRD4/IL6/PRKAA2	5
BP	GO:0071322	cellular response to carbohydrate stimulus	3/62	144/18670	0.0121968	0.0444468	0.0255628	HIF1A/NOX4/PRKAA2	3
BP	GO:0000077	DNA damage checkpoint	3/62	145/18670	0.0124255	0.0451811	0.0259852	AURKA/MUC1/PML	3
BP	GO:0048146	positive regulation of fibroblast proliferation	2/62	51/18670	0.0124616	0.0451811	0.0259852	EGFR/PML	2
BP	GO:0048260	positive regulation of receptor-mediated endocytosis	2/62	51/18670	0.0124616	0.0451811	0.0259852	TF/VEGFA	2
BP	GO:2001258	negative regulation of cation channel activity	2/62	51/18670	0.0124616	0.0451811	0.0259852	CAV1/DRD4	2
BP	GO:0043588	skin development	5/62	419/18670	0.012626	0.0457142	0.0262918	ALOX12/EGFR/STMN1/TP63/ZFP36	5
BP	GO:0042542	response to hydrogen peroxide	3/62	146/18670	0.0126566	0.0457142	0.0262918	DUSP1/IL6/TNFAIP3	3
BP	GO:0055123	digestive system development	3/62	146/18670	0.0126566	0.0457142	0.0262918	EGFR/HIF1A/TP63	3
BP	GO:0032868	response to insulin	4/62	272/18670	0.0126942	0.0457921	0.0263366	LPIN1/SLC2A1/SOCS1/TRIB3	4
BP	GO:0010212	response to ionizing radiation	3/62	147/18670	0.0128902	0.046382	0.0266759	FANCD2/NOX4/PML	3
BP	GO:0071236	cellular response to antibiotic	3/62	147/18670	0.0128902	0.046382	0.0266759	CYBB/IL6/TNFAIP3	3
BP	GO:2000179	positive regulation of neural precursor cell proliferation	2/62	52/18670	0.0129326	0.0464176	0.0266963	HIF1A/VEGFA	2
BP	GO:2000677	regulation of transcription regulatory region DNA binding	2/62	52/18670	0.0129326	0.0464176	0.0266963	DDIT3/IFNG	2
BP	GO:0043542	endothelial cell migration	4/62	274/18670	0.0130101	0.0466373	0.0268227	ALOX12/HIF1A/PTGS2/VEGFA	4
BP	GO:0016054	organic acid catabolic process	4/62	275/18670	0.01317	0.0470921	0.0270843	CBS/CDO1/GPT2/LPIN1	4
BP	GO:0046395	carboxylic acid catabolic process	4/62	275/18670	0.01317	0.0470921	0.0270843	CBS/CDO1/GPT2/LPIN1	4
BP	GO:0019693	ribose phosphate metabolic process	5/62	424/18670	0.0132344	0.0472634	0.0271828	DDIT4/HIF1A/IFNG/PRKAA2/SLC2A6	5
BP	GO:0009267	cellular response to starvation	3/62	149/18670	0.0133648	0.0474796	0.0273071	ASNS/PRKAA2/SLC2A1	3
BP	GO:2001056	positive regulation of cysteine-type endopeptidase activity	3/62	149/18670	0.0133648	0.0474796	0.0273071	ALOX12/BID/PML	3
BP	GO:0007632	visual behavior	2/62	53/18670	0.0134113	0.0474796	0.0273071	HIF1A/SLC7A11	2
BP	GO:0043331	response to dsRNA	2/62	53/18670	0.0134113	0.0474796	0.0273071	CAV1/SLC3A2	2
BP	GO:0050702	interleukin-1 beta secretion	2/62	53/18670	0.0134113	0.0474796	0.0273071	PML/TNFAIP3	2
BP	GO:0050704	regulation of interleukin-1 secretion	2/62	53/18670	0.0134113	0.0474796	0.0273071	PML/TNFAIP3	2
BP	GO:0050732	negative regulation of peptidyl-tyrosine phosphorylation	2/62	53/18670	0.0134113	0.0474796	0.0273071	CAV1/SOCS1	2
BP	GO:0050777	negative regulation of immune response	3/62	150/18670	0.0136058	0.0481086	0.0276689	ALOX15/IL33/TNFAIP3	3
BP	GO:0030522	intracellular receptor signaling pathway	4/62	278/18670	0.013657	0.04823	0.0277387	ALOX15/PML/TNFAIP3/TP63	4
BP	GO:0055088	lipid homeostasis	3/62	151/18670	0.0138493	0.0487184	0.0280196	CAV1/HNF4A/PRKAA2	3
BP	GO:0043254	regulation of protein-containing complex assembly	5/62	429/18670	0.0138624	0.0487184	0.0280196	ALOX15/BID/IFNG/STMN1/VEGFA	5
BP	GO:0032663	regulation of interleukin-2 production	2/62	54/18670	0.0138976	0.0487184	0.0280196	TNFAIP3/ZFP36	2
BP	GO:0046164	alcohol catabolic process	2/62	54/18670	0.0138976	0.0487184	0.0280196	MIOX/MT3	2
BP	GO:0051353	positive regulation of oxidoreductase activity	2/62	54/18670	0.0138976	0.0487184	0.0280196	HIF1A/IFNG	2
BP	GO:0097345	mitochondrial outer membrane permeabilization	2/62	54/18670	0.0138976	0.0487184	0.0280196	BID/TP63	2
BP	GO:0001678	cellular glucose homeostasis	3/62	152/18670	0.0140953	0.04923	0.0283139	HIF1A/NOX4/PRKAA2	3
BP	GO:0001890	placenta development	3/62	152/18670	0.0140953	0.04923	0.0283139	EGFR/HIF1A/PTGS2	3
BP	GO:0032675	regulation of interleukin-6 production	3/62	152/18670	0.0140953	0.04923	0.0283139	IL33/IL6/TNFAIP3	3
BP	GO:0048608	reproductive structure development	5/62	431/18670	0.0141192	0.0492533	0.0283273	EGFR/HIF1A/PTGS2/TP63/VEGFA	5
BP	GO:0006163	purine nucleotide metabolic process	5/62	432/18670	0.0142488	0.0496447	0.0285524	DDIT4/HIF1A/IFNG/PRKAA2/SLC2A6	5
BP	GO:0030168	platelet activation	3/62	153/18670	0.0143437	0.0497779	0.028629	ALOX12/IL6/SLC7A11	3
BP	GO:0042133	neurotransmitter metabolic process	3/62	153/18670	0.0143437	0.0497779	0.028629	CAV1/IFNG/PTGS2	3
BP	GO:0002090	regulation of receptor internalization	2/62	55/18670	0.0143915	0.0497779	0.028629	DRD4/VEGFA	2
BP	GO:0042306	regulation of protein import into nucleus	2/62	55/18670	0.0143915	0.0497779	0.028629	IFNG/PTGS2	2
BP	GO:0043030	regulation of macrophage activation	2/62	55/18670	0.0143915	0.0497779	0.028629	IL33/IL6	2
BP	GO:0044273	sulfur compound catabolic process	2/62	55/18670	0.0143915	0.0497779	0.028629	CBS/CDO1	2
CC	GO:0043020	NADPH oxidase complex	5/63	15/19717	8.29805e-10	1.42727e-07	1.04818e-07	CYBB/DUOX1/NCF2/NOX4/NOX5	5
CC	GO:1990204	oxidoreductase complex	6/63	114/19717	1.69996e-06	0.000146197	0.000107366	CYBB/DUOX1/NCF2/NOX4/NOX5/RRM2	6
CC	GO:0016324	apical plasma membrane	8/63	318/19717	7.51211e-06	0.000430694	0.000316299	DUOX1/EGFR/MUC1/NOX4/SLC2A1/SLC3A2/SLC7A5/TF	8
CC	GO:0045177	apical part of cell	8/63	384/19717	2.92544e-05	0.00125794	0.000923823	DUOX1/EGFR/MUC1/NOX4/SLC2A1/SLC3A2/SLC7A5/TF	8
CC	GO:0016323	basolateral plasma membrane	6/63	217/19717	6.67946e-05	0.00229774	0.00168744	ABCC1/CA9/EGFR/SLC2A1/TF/TFRC	6
CC	GO:0005791	rough endoplasmic reticulum	4/63	85/19717	0.000157846	0.00452491	0.00332307	CYBB/MT3/SLC7A11/TP63	4
CC	GO:0042470	melanosome	4/63	106/19717	0.000368355	0.00791964	0.00581613	SLC1A4/SLC2A1/SLC3A2/TFRC	4
CC	GO:0048770	pigment granule	4/63	106/19717	0.000368355	0.00791964	0.00581613	SLC1A4/SLC2A1/SLC3A2/TFRC	4
CC	GO:0097449	astrocyte projection	2/63	12/19717	0.000649618	0.0124149	0.00911744	MT3/SLC7A11	2
CC	GO:0005767	secondary lysosome	2/63	14/19717	0.000892002	0.0153424	0.0112674	FTL/NCF2	2
CC	GO:0045120	pronucleus	2/63	15/19717	0.00102712	0.0160604	0.0117946	AURKA/SLC2A1	2
CC	GO:0000792	heterochromatin	3/63	76/19717	0.00185101	0.0255402	0.0187566	CDKN2A/HELLS/PML	3
CC	GO:0005901	caveola	3/63	80/19717	0.00214377	0.0255402	0.0187566	CAV1/PTGS2/SLC2A1	3
CC	GO:0005811	lipid droplet	3/63	81/19717	0.00222119	0.0255402	0.0187566	ALOX15/CAV1/PLIN4	3
CC	GO:0097038	perinuclear endoplasmic reticulum	2/63	22/19717	0.00222734	0.0255402	0.0187566	CYBB/NOX4	2
CC	GO:0097386	glial cell projection	2/63	24/19717	0.00265032	0.0284811	0.0209164	MT3/SLC7A11	2
CC	GO:0030139	endocytic vesicle	5/63	303/19717	0.002815	0.0284811	0.0209164	CAV1/CYBB/EGFR/NCF2/TF	5
CC	GO:0044853	plasma membrane raft	3/63	109/19717	0.0051301	0.0453875	0.0333323	CAV1/PTGS2/SLC2A1	3
CC	GO:0005769	early endosome	5/63	350/19717	0.00518797	0.0453875	0.0333323	CAV1/EGFR/PML/TF/TFRC	5
CC	GO:0009925	basal plasma membrane	2/63	34/19717	0.00527762	0.0453875	0.0333323	EGFR/TF	2
CC	GO:0030665	clathrin-coated vesicle membrane	3/63	115/19717	0.00595243	0.0487532	0.0358041	EGFR/TF/TFRC	3
MF	GO:0016175	superoxide-generating NADPH oxidase activity	5/62	12/17696	3.47997e-10	1.00223e-07	6.95993e-08	CYBB/DUOX1/NCF2/NOX4/NOX5	5
MF	GO:0050664	oxidoreductase activity, acting on NAD(P)H, oxygen as acceptor	5/62	17/17696	2.68265e-09	3.86301e-07	2.68265e-07	CYBB/DUOX1/NCF2/NOX4/NOX5	5
MF	GO:0016701	oxidoreductase activity, acting on single donors with incorporation of molecular oxygen	5/62	28/17696	4.13657e-08	3.18593e-06	2.21245e-06	ALOX12/ALOX15/CDO1/MIOX/PTGS2	5
MF	GO:0008199	ferric iron binding	4/62	11/17696	4.4249e-08	3.18593e-06	2.21245e-06	FTL/MIOX/RRM2/TF	4
MF	GO:0016651	oxidoreductase activity, acting on NAD(P)H	7/62	107/17696	9.06765e-08	5.22296e-06	3.62706e-06	CYBB/DUOX1/MIOX/NCF2/NOX4/NOX5/TXNRD1	7
MF	GO:0020037	heme binding	7/62	135/17696	4.46009e-07	2.14084e-05	1.4867e-05	CBS/CYBB/DUOX1/NGB/NOX4/NOX5/PTGS2	7
MF	GO:0008514	organic anion transmembrane transporter activity	8/62	210/17696	6.71627e-07	2.60528e-05	1.80922e-05	ABCC1/SLC1A4/SLC2A1/SLC2A14/SLC2A6/SLC3A2/SLC7A11/SLC7A5	8
MF	GO:0046906	tetrapyrrole binding	7/62	145/17696	7.23689e-07	2.60528e-05	1.80922e-05	CBS/CYBB/DUOX1/NGB/NOX4/NOX5/PTGS2	7
MF	GO:0005506	iron ion binding	7/62	152/17696	9.94437e-07	3.1822e-05	2.20986e-05	ALOX12/ALOX15/CDO1/FTL/MIOX/RRM2/TF	7
MF	GO:0016702	oxidoreductase activity, acting on single donors with incorporation of molecular oxygen, incorporation of two atoms of oxygen	4/62	27/17696	2.2565e-06	5.90793e-05	4.10273e-05	ALOX12/ALOX15/CDO1/PTGS2	4
MF	GO:0090482	vitamin transmembrane transporter activity	4/62	27/17696	2.2565e-06	5.90793e-05	4.10273e-05	ABCC1/SLC2A1/SLC2A14/SLC2A6	4
MF	GO:0015175	neutral amino acid transmembrane transporter activity	4/62	31/17696	4.00342e-06	9.60821e-05	6.67237e-05	SLC1A4/SLC3A2/SLC7A11/SLC7A5	4
MF	GO:0072349	modified amino acid transmembrane transporter activity	3/62	15/17696	1.80839e-05	0.000400627	0.000278213	ABCC1/SLC1A4/SLC7A11	3
MF	GO:0008509	anion transmembrane transporter activity	8/62	336/17696	2.15267e-05	0.000442836	0.000307525	ABCC1/SLC1A4/SLC2A1/SLC2A14/SLC2A6/SLC3A2/SLC7A11/SLC7A5	8
MF	GO:0005355	glucose transmembrane transporter activity	3/62	20/17696	4.47462e-05	0.000805432	0.000559327	SLC2A1/SLC2A14/SLC2A6	3
MF	GO:0015149	hexose transmembrane transporter activity	3/62	20/17696	4.47462e-05	0.000805432	0.000559327	SLC2A1/SLC2A14/SLC2A6	3
MF	GO:0015145	monosaccharide transmembrane transporter activity	3/62	22/17696	6.01453e-05	0.00101893	0.000707592	SLC2A1/SLC2A14/SLC2A6	3
MF	GO:0031625	ubiquitin protein ligase binding	7/62	290/17696	6.71798e-05	0.00104056	0.000722613	AURKA/BID/CBS/EGFR/HIF1A/PML/TRIB3	7
MF	GO:0050662	coenzyme binding	7/62	291/17696	6.86482e-05	0.00104056	0.000722613	CBS/CYBB/DUOX1/GPT2/NOX4/NOX5/TXNRD1	7
MF	GO:0008198	ferrous iron binding	3/62	24/17696	7.86541e-05	0.00107869	0.000749087	CDO1/FTL/TF	3
MF	GO:0051119	sugar transmembrane transporter activity	3/62	24/17696	7.86541e-05	0.00107869	0.000749087	SLC2A1/SLC2A14/SLC2A6	3
MF	GO:0044389	ubiquitin-like protein ligase binding	7/62	308/17696	9.79173e-05	0.00128183	0.000890157	AURKA/BID/CBS/EGFR/HIF1A/PML/TRIB3	7
MF	GO:0015171	amino acid transmembrane transporter activity	4/62	72/17696	0.000117574	0.00147223	0.00102238	SLC1A4/SLC3A2/SLC7A11/SLC7A5	4
MF	GO:0050660	flavin adenine dinucleotide binding	4/62	79/17696	0.000168598	0.00202318	0.00140499	CYBB/NOX4/NOX5/TXNRD1	4
MF	GO:0016209	antioxidant activity	4/62	86/17696	0.00023397	0.00269533	0.00187176	DUOX1/MT3/PTGS2/TXNRD1	4
MF	GO:1901682	sulfur compound transmembrane transporter activity	3/62	35/17696	0.000247455	0.00274104	0.0019035	ABCC1/SLC1A4/SLC7A11	3
MF	GO:0019825	oxygen binding	3/62	36/17696	0.000269279	0.0028723	0.00199466	CBS/NGB/NOX4	3
MF	GO:0051213	dioxygenase activity	4/62	91/17696	0.00029065	0.00290293	0.00201592	ALOX12/ALOX15/CDO1/PTGS2	4
MF	GO:0015144	carbohydrate transmembrane transporter activity	3/62	37/17696	0.000292309	0.00290293	0.00201592	SLC2A1/SLC2A14/SLC2A6	3
MF	GO:0004952	dopamine neurotransmitter receptor activity	2/62	10/17696	0.000533767	0.00495887	0.00344366	DRD4/DRD5	2
MF	GO:0016803	ether hydrolase activity	2/62	10/17696	0.000533767	0.00495887	0.00344366	ALOX12/ALOX15	2
MF	GO:0016801	hydrolase activity, acting on ether bonds	2/62	11/17696	0.00065091	0.00585819	0.00406819	ALOX12/ALOX15	2
MF	GO:0009055	electron transfer activity	4/62	114/17696	0.000683405	0.00596427	0.00414185	CYBB/NCF2/NOX4/TXNRD1	4
MF	GO:0015179	L-amino acid transmembrane transporter activity	3/62	54/17696	0.00089444	0.00756164	0.00525114	SLC1A4/SLC7A11/SLC7A5	3
MF	GO:0035240	dopamine binding	2/62	13/17696	0.000918949	0.00756164	0.00525114	DRD4/DRD5	2
MF	GO:0005125	cytokine activity	5/62	220/17696	0.00103256	0.00826044	0.00573642	CXCL2/IFNG/IL33/IL6/VEGFA	5
MF	GO:0004860	protein kinase inhibitor activity	3/62	63/17696	0.0014003	0.0108996	0.00756917	CDKN2A/SOCS1/TRIB3	3
MF	GO:0035173	histone kinase activity	2/62	17/17696	0.00158787	0.0118273	0.0082134	AURKA/PRKAA2	2
MF	GO:0002039	p53 binding	3/62	66/17696	0.00160161	0.0118273	0.0082134	HIF1A/MUC1/TP63	3
MF	GO:0019210	kinase inhibitor activity	3/62	67/17696	0.00167253	0.0120422	0.00836265	CDKN2A/SOCS1/TRIB3	3
MF	GO:0005342	organic acid transmembrane transporter activity	4/62	153/17696	0.00203081	0.0139255	0.00967051	SLC1A4/SLC3A2/SLC7A11/SLC7A5	4
MF	GO:0046943	carboxylic acid transmembrane transporter activity	4/62	153/17696	0.00203081	0.0139255	0.00967051	SLC1A4/SLC3A2/SLC7A11/SLC7A5	4
MF	GO:1901338	catecholamine binding	2/62	20/17696	0.0022034	0.0147577	0.0102484	DRD4/DRD5	2
MF	GO:0001965	G-protein alpha-subunit binding	2/62	24/17696	0.00317202	0.0207623	0.0144183	DRD5/RGS4	2
MF	GO:0005126	cytokine receptor binding	5/62	286/17696	0.00324985	0.020799	0.0144438	BID/CXCL2/IFNG/IL6/VEGFA	5
MF	GO:0019887	protein kinase regulator activity	4/62	180/17696	0.0036487	0.022844	0.0158639	CDKN2A/MT3/SOCS1/TRIB3	4
MF	GO:0071889	14-3-3 protein binding	2/62	29/17696	0.00461389	0.0282724	0.0196336	DDIT4/ZFP36	2
MF	GO:0019207	kinase regulator activity	4/62	207/17696	0.00597666	0.03586	0.0249028	CDKN2A/MT3/SOCS1/TRIB3	4
MF	GO:0022804	active transmembrane transporter activity	5/62	349/17696	0.0074858	0.0439981	0.0305543	ABCC1/SLC1A4/SLC2A6/SLC3A2/SLC7A11	5
KEGG	hsa04216	Ferroptosis	7/52	41/8076	5.74324e-09	1.03953e-06	8.40327e-07	246/1536/2512/6520/23657/7018/7037	7
KEGG	hsa04066	HIF-1 signaling pathway	9/52	109/8076	2.4151e-08	2.18566e-06	1.76683e-06	1536/1956/3091/3458/3569/6513/7018/7037/7422	9
KEGG	hsa04217	Necroptosis	7/52	159/8076	6.38546e-05	0.00385256	0.00311431	246/637/1536/2512/3458/90865/7128	7
KEGG	hsa05206	MicroRNAs in cancer	9/52	310/8076	0.000138045	0.00624654	0.00504955	4363/1029/54541/1956/5743/8651/3925/8626/7422	9
KEGG	hsa05167	Kaposi sarcoma-associated herpesvirus infection	7/52	193/8076	0.000214857	0.00747462	0.00604229	637/2920/3091/3569/5743/7422/7538	7
KEGG	hsa05418	Fluid shear stress and atherosclerosis	6/52	139/8076	0.000247777	0.00747462	0.00604229	857/1843/3458/4688/5563/7422	6
KEGG	hsa04657	IL-17 signaling pathway	5/52	94/8076	0.000323843	0.00837366	0.00676905	2920/3458/3569/5743/7128	5
KEGG	hsa01523	Antifolate resistance	3/52	31/8076	0.0009966	0.0205971	0.0166502	4363/239/3569	3
KEGG	hsa05230	Central carbon metabolism in cancer	4/52	70/8076	0.00102416	0.0205971	0.0166502	1956/3091/6513/8140	4
KEGG	hsa05140	Leishmaniasis	4/52	77/8076	0.00146233	0.0264682	0.0213962	1536/3458/4688/5743	4
KEGG	hsa05219	Bladder cancer	3/52	41/8076	0.00225876	0.0371669	0.0300448	1029/1956/7422	3
KEGG	hsa05323	Rheumatoid arthritis	4/52	93/8076	0.00292521	0.0396637	0.0320631	2920/3458/3569/7422	4
KEGG	hsa05163	Human cytomegalovirus infection	6/52	225/8076	0.00305248	0.0396637	0.0320631	637/1029/1956/3569/5743/7422	6
KEGG	hsa04150	mTOR signaling pathway	5/52	155/8076	0.00306791	0.0396637	0.0320631	54541/23175/5563/6520/8140	5
KEGG	hsa04933	AGE-RAGE signaling pathway in diabetic complications	4/52	100/8076	0.00380088	0.045864	0.0370753	1536/3569/50507/7422	4

## Sheet: Table S4
ARGgene	lncRNA	cor	pvalue
AIFM2	AC007996.1	0.307842	4.17741e-12
ATG3	AC007996.1	0.348998	2.4466e-15
ATG4D	AC007996.1	0.381239	3.17038e-18
BRD4	AC007996.1	0.314727	1.29984e-12
ELAVL1	AC007996.1	0.502437	2.19384e-32
FADS2	AC007996.1	0.345276	5.02595e-15
FANCD2	AC007996.1	0.409484	4.93877e-21
GABPB1	AC007996.1	0.342081	9.25299e-15
GDF15	AC007996.1	0.316901	8.93382e-13
HELLS	AC007996.1	0.488733	1.74401e-30
HMGB1	AC007996.1	0.313315	1.65539e-12
ISCU	AC007996.1	0.349281	2.31518e-15
KEAP1	AC007996.1	0.32621	1.73226e-13
KLHL24	AC007996.1	0.358398	3.80388e-16
MYB	AC007996.1	0.423959	1.40446e-22
NFE2L2	AC007996.1	0.396216	1.11193e-19
PEBP1	AC007996.1	0.338427	1.84395e-14
SNX4	AC007996.1	0.391041	3.60855e-19
SOCS1	AC007996.1	0.336363	2.7114e-14
SP1	AC007996.1	0.365697	8.58554e-17
STMN1	AC007996.1	0.391392	3.33385e-19
TP53	AC007996.1	0.332374	5.6649e-14
TUBE1	AC007996.1	0.376632	8.58857e-18
YY1AP1	AC007996.1	0.345026	5.27276e-15
AGPAT3	LINC01963	0.32094	4.41517e-13
ATM	LINC01963	0.320277	4.95987e-13
HELLS	LINC01963	0.358418	3.78852e-16
MAP1LC3A	LINC01963	0.308706	3.61411e-12
MAPK8	LINC01963	0.352867	1.14569e-15
MYB	LINC01963	0.359314	3.16233e-16
ANO6	GAS5	-0.36611	7.88258e-17
ASNS	GAS5	0.347386	3.34562e-15
ATF4	GAS5	0.534469	3.53286e-37
ATP5MC3	GAS5	0.318688	6.54906e-13
CISD1	GAS5	0.311575	2.22649e-12
DDIT3	GAS5	0.337874	2.04525e-14
DRD4	GAS5	0.314297	1.39942e-12
EPAS1	GAS5	-0.341898	9.58146e-15
FH	GAS5	0.452993	6.48864e-26
GPX4	GAS5	0.378238	6.07847e-18
HMGB1	GAS5	0.334539	3.80232e-14
ISCU	GAS5	0.319108	6.08625e-13
LAMP2	GAS5	-0.300515	1.39995e-11
LONP1	GAS5	0.389449	5.16097e-19
PANX1	GAS5	-0.340108	1.34426e-14
PEBP1	GAS5	0.387036	8.84709e-19
PHKG2	GAS5	0.388592	6.25365e-19
PRDX6	GAS5	0.470783	4.02186e-28
RPL8	GAS5	0.527045	5.06688e-36
SELENOS	GAS5	0.31882	6.39938e-13
STMN1	GAS5	0.337457	2.21081e-14
TAZ	GAS5	0.411675	2.91384e-21
TUBE1	GAS5	0.367382	6.0554e-17
ATG4D	SBF2-AS1	0.30051	1.40117e-11
GABPB1	SBF2-AS1	0.328521	1.14252e-13
HELLS	SBF2-AS1	0.375063	1.20146e-17
KEAP1	SBF2-AS1	0.305755	5.9158e-12
TUBE1	SBF2-AS1	0.304593	7.17205e-12
ACSF2	AC008608.2	0.334055	4.15811e-14
ACSL4	AC008608.2	-0.303463	8.64107e-12
ANO6	AC008608.2	-0.380198	3.97669e-18
BACH1	AC008608.2	-0.341702	9.94299e-15
BECN1	AC008608.2	-0.343094	7.63036e-15
CHMP6	AC008608.2	0.502328	2.27342e-32
CISD1	AC008608.2	0.317577	7.94589e-13
EGLN2	AC008608.2	0.589693	9.34214e-47
GPX4	AC008608.2	0.472661	2.31026e-28
HIF1A	AC008608.2	-0.302066	1.08689e-11
HRAS	AC008608.2	0.317619	7.88771e-13
IREB2	AC008608.2	-0.312084	2.04199e-12
LONP1	AC008608.2	0.358742	3.54882e-16
MAP1LC3A	AC008608.2	0.408274	6.60021e-21
MAPK1	AC008608.2	-0.343701	6.7968e-15
MAPK14	AC008608.2	-0.304133	7.73818e-12
MTOR	AC008608.2	-0.341962	9.46408e-15
NCOA4	AC008608.2	-0.325151	2.0933e-13
NNMT	AC008608.2	0.31024	2.79111e-12
NRAS	AC008608.2	-0.353059	1.10312e-15
OXSR1	AC008608.2	-0.330807	7.54412e-14
PHKG2	AC008608.2	0.621472	3.70376e-53
PRDX6	AC008608.2	0.341263	1.0806e-14
RB1	AC008608.2	-0.406503	1.00652e-20
RPL8	AC008608.2	0.471257	3.49732e-28
SLC2A8	AC008608.2	0.392798	2.42537e-19
SLC38A1	AC008608.2	-0.343047	7.70003e-15
SP1	AC008608.2	-0.309765	3.02418e-12
TAZ	AC008608.2	0.478313	4.26689e-29
WIPI2	AC008608.2	0.346153	4.245e-15
ACVR1B	ATP1B3-AS1	0.416312	9.41296e-22
ATM	ATP1B3-AS1	0.373156	1.80251e-17
BECN1	ATP1B3-AS1	0.341784	9.79095e-15
BRD4	ATP1B3-AS1	0.382701	2.30349e-18
IREB2	ATP1B3-AS1	0.302698	9.79919e-12
KLHL24	ATP1B3-AS1	0.358042	4.08607e-16
LPIN1	ATP1B3-AS1	0.354355	8.53509e-16
PIK3CA	ATP1B3-AS1	0.307171	4.67295e-12
SETD1B	ATP1B3-AS1	0.384385	1.59101e-18
SNX4	ATP1B3-AS1	0.338666	1.76319e-14
SP1	ATP1B3-AS1	0.360634	2.4206e-16
TUBE1	ATP1B3-AS1	0.404835	1.49425e-20
YY1AP1	ATP1B3-AS1	0.319775	5.41572e-13
MAP1LC3A	ERICH6-AS1	0.318888	6.32481e-13
PHKG2	ERICH6-AS1	0.3848	1.45172e-18
STMN1	ERICH6-AS1	0.428159	4.83903e-23
TAZ	ERICH6-AS1	0.334487	3.83956e-14
WIPI2	ERICH6-AS1	0.329891	8.91259e-14
ABCC1	PAXIP1-AS1	0.398363	6.78117e-20
AIFM2	PAXIP1-AS1	0.372199	2.20687e-17
AKR1C1	PAXIP1-AS1	0.337546	2.17441e-14
AKR1C2	PAXIP1-AS1	0.316252	9.99536e-13
AKR1C3	PAXIP1-AS1	0.339933	1.38929e-14
ASNS	PAXIP1-AS1	0.33769	2.11662e-14
ATG4D	PAXIP1-AS1	0.467585	1.0252e-27
BAP1	PAXIP1-AS1	0.301951	1.10745e-11
BID	PAXIP1-AS1	0.396992	9.3029e-20
BRD4	PAXIP1-AS1	0.414594	1.43352e-21
CAV1	PAXIP1-AS1	-0.340875	1.16295e-14
ELAVL1	PAXIP1-AS1	0.453264	6.01918e-26
FADS2	PAXIP1-AS1	0.30438	7.42881e-12
GABARAPL1	PAXIP1-AS1	0.44974	1.59222e-25
GABPB1	PAXIP1-AS1	0.44254	1.12234e-24
GCLC	PAXIP1-AS1	0.371482	2.56754e-17
GPX2	PAXIP1-AS1	0.469983	5.0871e-28
IDH1	PAXIP1-AS1	0.311492	2.25826e-12
KEAP1	PAXIP1-AS1	0.409171	5.32364e-21
KLHL24	PAXIP1-AS1	0.417372	7.25154e-22
LONP1	PAXIP1-AS1	0.334238	4.01974e-14
LPIN1	PAXIP1-AS1	0.31109	2.41725e-12
MAFG	PAXIP1-AS1	0.372166	2.22246e-17
NFE2L2	PAXIP1-AS1	0.498177	8.73334e-32
PANX1	PAXIP1-AS1	-0.351307	1.55769e-15
PCK2	PAXIP1-AS1	0.36271	1.58607e-16
PEBP1	PAXIP1-AS1	0.384872	1.42902e-18
PGD	PAXIP1-AS1	0.308417	3.79398e-12
PHKG2	PAXIP1-AS1	0.339181	1.60077e-14
PML	PAXIP1-AS1	-0.33862	1.77859e-14
PRDX1	PAXIP1-AS1	0.309191	3.33139e-12
PRDX6	PAXIP1-AS1	0.325275	2.0478e-13
PSAT1	PAXIP1-AS1	0.441172	1.6182e-24
SNX4	PAXIP1-AS1	0.30706	4.76075e-12
TAZ	PAXIP1-AS1	0.38594	1.12832e-18
TFRC	PAXIP1-AS1	0.360258	2.6125e-16
TUBE1	PAXIP1-AS1	0.43683	5.11171e-24
TXNRD1	PAXIP1-AS1	0.383439	1.95926e-18
WIPI1	PAXIP1-AS1	0.30768	4.2922e-12
YY1AP1	PAXIP1-AS1	0.397739	7.83304e-20
ATF4	SNHG5	0.464054	2.84906e-27
CISD1	SNHG5	0.31006	2.87739e-12
DDIT3	SNHG5	0.321111	4.2841e-13
EGLN2	SNHG5	0.367929	5.40486e-17
GPX4	SNHG5	0.322295	3.477e-13
HRAS	SNHG5	0.317097	8.63485e-13
MAPK1	SNHG5	-0.329972	8.78287e-14
MTOR	SNHG5	-0.337472	2.20496e-14
PEBP1	SNHG5	0.332471	5.56479e-14
PHKG2	SNHG5	0.321021	4.35256e-13
PRDX6	SNHG5	0.327669	1.33249e-13
RPL8	SNHG5	0.470634	4.20112e-28
TAZ	SNHG5	0.325226	2.06579e-13
ACSF2	SNHG11	0.354987	7.52708e-16
AIFM2	SNHG11	0.304364	7.44843e-12
ANO6	SNHG11	-0.384287	1.6257e-18
ATF4	SNHG11	0.44214	1.24925e-24
BACH1	SNHG11	-0.387653	7.71166e-19
BID	SNHG11	0.320633	4.65964e-13
CHMP6	SNHG11	0.458084	1.56151e-26
CISD1	SNHG11	0.334344	3.94233e-14
EGLN2	SNHG11	0.506343	6.07506e-33
EPAS1	SNHG11	-0.3534	1.03113e-15
GPX4	SNHG11	0.425033	1.07103e-22
HRAS	SNHG11	0.318976	6.22806e-13
ISCU	SNHG11	0.319941	5.26101e-13
LONP1	SNHG11	0.372951	1.88242e-17
MAP1LC3A	SNHG11	0.340212	1.31818e-14
MTOR	SNHG11	-0.309599	3.1098e-12
NFS1	SNHG11	0.45208	8.35626e-26
OTUB1	SNHG11	0.305325	6.35348e-12
PEBP1	SNHG11	0.371837	2.38236e-17
PHKG2	SNHG11	0.60923	1.32036e-50
RB1	SNHG11	-0.336118	2.83738e-14
RPL8	SNHG11	0.359757	2.89098e-16
SLC2A8	SNHG11	0.440351	2.01369e-24
STMN1	SNHG11	0.353441	1.02295e-15
TAZ	SNHG11	0.56961	4.60966e-43
ZNF419	SNHG11	0.392974	2.33022e-19
ATG3	AC012073.1	0.386814	9.29355e-19
ATG4D	AC012073.1	0.363776	1.27504e-16
AURKA	AC012073.1	0.369782	3.67032e-17
CDKN2A	AC012073.1	0.35816	3.99037e-16
CS	AC012073.1	0.326954	1.51555e-13
ELAVL1	AC012073.1	0.498357	8.24042e-32
FADS2	AC012073.1	0.364927	1.00637e-16
FANCD2	AC012073.1	0.580322	5.31645e-45
FH	AC012073.1	0.374949	1.2309e-17
GABPB1	AC012073.1	0.393742	1.95722e-19
GOT1	AC012073.1	0.356495	5.57224e-16
HELLS	AC012073.1	0.580307	5.35114e-45
HMGB1	AC012073.1	0.440308	2.03733e-24
ISCU	AC012073.1	0.379832	4.3053e-18
KEAP1	AC012073.1	0.365123	9.66555e-17
MAPK8	AC012073.1	0.365981	8.09504e-17
MYB	AC012073.1	0.368	5.32472e-17
RRM2	AC012073.1	0.531038	1.21976e-36
SNX4	AC012073.1	0.331229	6.98565e-14
SP1	AC012073.1	0.359268	3.19147e-16
STMN1	AC012073.1	0.516843	1.77161e-34
TAZ	AC012073.1	0.330894	7.42514e-14
TP53	AC012073.1	0.313765	1.53301e-12
TUBE1	AC012073.1	0.339869	1.40618e-14
YY1AP1	AC012073.1	0.402021	2.89595e-20
ATG7	LINC01871	0.349884	2.05842e-15
CAPG	LINC01871	0.417258	7.45845e-22
GCH1	LINC01871	0.30008	1.50263e-11
IFNG	LINC01871	0.739366	5.19935e-85
ISCU	LINC01871	0.343411	7.18281e-15
PML	LINC01871	0.328352	1.17799e-13
SAT1	LINC01871	0.323354	2.88238e-13
AIFM2	AC006449.6	0.388007	7.12541e-19
ANO6	AC006449.6	-0.350256	1.91377e-15
ATF4	AC006449.6	0.332337	5.7029e-14
ATG3	AC006449.6	0.332885	5.15721e-14
ATG4D	AC006449.6	0.501313	3.16446e-32
BID	AC006449.6	0.536131	1.92819e-37
CAV1	AC006449.6	-0.382973	2.17024e-18
CD44	AC006449.6	-0.339478	1.51372e-14
CDKN2A	AC006449.6	0.302865	9.53372e-12
CISD1	AC006449.6	0.325251	2.0564e-13
CISD2	AC006449.6	0.356318	5.77328e-16
DRD4	AC006449.6	0.355555	6.7231e-16
EGLN2	AC006449.6	0.345842	4.50789e-15
ELAVL1	AC006449.6	0.425306	9.99556e-23
FADS2	AC006449.6	0.37938	4.74833e-18
FANCD2	AC006449.6	0.393241	2.19296e-19
FH	AC006449.6	0.349828	2.08094e-15
GABARAPL2	AC006449.6	0.323469	2.82453e-13
GABPB1	AC006449.6	0.394051	1.82432e-19
GOT1	AC006449.6	0.347561	3.23395e-15
GPX4	AC006449.6	0.44469	6.29631e-25
HELLS	AC006449.6	0.416791	8.36629e-22
HMGB1	AC006449.6	0.372019	2.29237e-17
ISCU	AC006449.6	0.482193	1.31419e-29
KEAP1	AC006449.6	0.45936	1.08872e-26
LONP1	AC006449.6	0.315209	1.1963e-12
LPIN1	AC006449.6	0.316596	9.41743e-13
MAP1LC3A	AC006449.6	0.417756	6.59586e-22
MYB	AC006449.6	0.365209	9.49513e-17
PANX1	AC006449.6	-0.429344	3.57231e-23
PEBP1	AC006449.6	0.479913	2.63034e-29
PHKG2	AC006449.6	0.498057	9.07785e-32
PRDX1	AC006449.6	0.306983	4.82262e-12
PRDX6	AC006449.6	0.32098	4.38421e-13
SLC1A5	AC006449.6	0.34191	9.55915e-15
SLC2A8	AC006449.6	0.349723	2.12387e-15
STMN1	AC006449.6	0.476337	7.73051e-29
TAZ	AC006449.6	0.480135	2.45917e-29
TFR2	AC006449.6	0.336069	2.86372e-14
TUBE1	AC006449.6	0.337532	2.18009e-14
YY1AP1	AC006449.6	0.30546	6.21285e-12
ATG3	AC108860.2	0.33493	3.53741e-14
ATG4D	AC108860.2	0.31009	2.86289e-12
CAV1	AC108860.2	-0.332453	5.58285e-14
CEBPG	AC108860.2	0.312022	2.06377e-12
ELAVL1	AC108860.2	0.400057	4.57962e-20
EMC2	AC108860.2	0.335753	3.03697e-14
FADS2	AC108860.2	0.32701	1.50044e-13
FANCD2	AC108860.2	0.309859	2.97645e-12
FH	AC108860.2	0.31509	1.2211e-12
GABARAPL1	AC108860.2	0.306564	5.17138e-12
GABARAPL2	AC108860.2	0.329904	8.8917e-14
GABPB1	AC108860.2	0.364423	1.11627e-16
HELLS	AC108860.2	0.411611	2.95897e-21
HMGB1	AC108860.2	0.388636	6.19144e-19
KLHL24	AC108860.2	0.377911	6.52301e-18
LONP1	AC108860.2	0.318859	6.35627e-13
NFE2L2	AC108860.2	0.31944	5.74334e-13
PANX1	AC108860.2	-0.354924	7.62251e-16
PCK2	AC108860.2	0.331862	6.22158e-14
PEBP1	AC108860.2	0.407969	7.09847e-21
PHKG2	AC108860.2	0.307306	4.56921e-12
SNX4	AC108860.2	0.350405	1.85893e-15
STMN1	AC108860.2	0.473778	1.65865e-28
TAZ	AC108860.2	0.387684	7.65741e-19
TUBE1	AC108860.2	0.318576	6.6776e-13
AIFM2	FOXD3-AS1	0.436322	5.84077e-24
ATF4	FOXD3-AS1	0.339435	1.52596e-14
ATG4D	FOXD3-AS1	0.391015	3.62982e-19
BID	FOXD3-AS1	0.358131	4.01393e-16
CDKN2A	FOXD3-AS1	0.342845	8.00205e-15
CISD1	FOXD3-AS1	0.537837	1.03215e-37
CISD2	FOXD3-AS1	0.350741	1.74072e-15
EGLN2	FOXD3-AS1	0.353505	1.00993e-15
ELAVL1	FOXD3-AS1	0.310491	2.67529e-12
FADS2	FOXD3-AS1	0.317863	7.56052e-13
FANCD2	FOXD3-AS1	0.346744	3.78791e-15
GOT1	FOXD3-AS1	0.344862	5.44137e-15
GPX4	FOXD3-AS1	0.52392	1.52459e-35
HELLS	FOXD3-AS1	0.388557	6.30228e-19
HMGB1	FOXD3-AS1	0.300503	1.40263e-11
ISCU	FOXD3-AS1	0.528185	3.3813e-36
KEAP1	FOXD3-AS1	0.30217	1.06859e-11
MAP1LC3A	FOXD3-AS1	0.549581	1.26704e-39
MAPK8	FOXD3-AS1	0.352688	1.18697e-15
MYB	FOXD3-AS1	0.328448	1.15765e-13
PANX1	FOXD3-AS1	-0.309086	3.39035e-12
PEBP1	FOXD3-AS1	0.505123	9.08853e-33
PHKG2	FOXD3-AS1	0.412542	2.36186e-21
SLC1A5	FOXD3-AS1	0.400069	4.56668e-20
SLC2A8	FOXD3-AS1	0.329828	9.01597e-14
SOCS1	FOXD3-AS1	0.38551	1.24102e-18
STMN1	FOXD3-AS1	0.506206	6.35711e-33
TAZ	FOXD3-AS1	0.347468	3.29283e-15
NOS2	AC008759.3	0.424612	1.19127e-22
CEBPG	AC073957.1	0.367211	6.27453e-17
ACSF2	AC055822.1	0.419905	3.87445e-22
ATF4	AC055822.1	0.358943	3.40793e-16
BECN1	AC055822.1	-0.347817	3.07758e-15
CAPG	AC055822.1	0.348057	2.93783e-15
CISD1	AC055822.1	0.334152	4.0842e-14
EGLN2	AC055822.1	0.390221	4.33963e-19
GPX4	AC055822.1	0.348528	2.68087e-15
HRAS	AC055822.1	0.412201	2.56525e-21
IREB2	AC055822.1	-0.352141	1.3221e-15
MAPK1	AC055822.1	-0.343375	7.23275e-15
NCOA4	AC055822.1	-0.318457	6.81799e-13
PHKG2	AC055822.1	0.362418	1.68345e-16
RPL8	AC055822.1	0.429323	3.59224e-23
SETD1B	AC055822.1	-0.33014	8.51831e-14
SLC2A8	AC055822.1	0.317582	7.93873e-13
TAZ	AC055822.1	0.415007	1.29584e-21
CAV1	AC068473.5	-0.350162	1.94941e-15
ELAVL1	AC068473.5	0.311228	2.36142e-12
GABPB1	AC068473.5	0.327212	1.44693e-13
KLHL24	AC068473.5	0.342078	9.25943e-15
PANX1	AC068473.5	-0.32726	1.43428e-13
PHKG2	AC068473.5	0.313364	1.6417e-12
STMN1	AC068473.5	0.331258	6.94785e-14
TAZ	AC068473.5	0.31341	1.62894e-12
PEBP1	LINC02482	0.394098	1.8045e-19
PHKG2	LINC02482	0.305111	6.58208e-12
EGLN2	AC025181.2	0.309289	3.27672e-12
GABARAPL2	AC025181.2	0.321134	4.26654e-13
GPX4	AC025181.2	0.381246	3.16585e-18
MUC1	AC025181.2	0.422888	1.83886e-22
PEBP1	AC025181.2	0.359991	2.75741e-16
PHKG2	AC025181.2	0.396051	1.15474e-19
TAZ	NEAT1	0.318497	6.77023e-13
ATG4D	AC083964.1	0.372653	2.00513e-17
CISD1	AC083964.1	0.402653	2.49752e-20
GPX4	AC083964.1	0.36656	7.1821e-17
ISCU	AC083964.1	0.403011	2.29656e-20
MAP1LC3A	AC083964.1	0.377921	6.50892e-18
SOCS1	AC083964.1	0.471136	3.62485e-28
AGPAT3	AC012065.3	-0.324308	2.43314e-13
HRAS	AC012065.3	0.403028	2.28715e-20
IREB2	AC012065.3	-0.342609	8.36898e-15
SETD1B	AC012065.3	-0.304229	7.61598e-12
SP1	AC012065.3	-0.377768	6.72741e-18
STAT3	AC012065.3	-0.31192	2.09975e-12
MAPK3	AL357033.4	0.357284	4.75811e-16
FANCD2	PSORS1C3	0.361127	2.18986e-16
ISCU	PSORS1C3	0.307378	4.51412e-12
SOCS1	PSORS1C3	0.341038	1.12764e-14
TSC22D3	PSORS1C3	0.366638	7.06608e-17
CDKN1A	STARD7-AS1	-0.315061	1.22734e-12
EGLN2	STARD7-AS1	0.37239	2.11951e-17
KEAP1	STARD7-AS1	0.307887	4.146e-12
MAP1LC3A	STARD7-AS1	0.41693	8.08511e-22
PHKG2	STARD7-AS1	0.507442	4.21992e-33
SLC2A8	STARD7-AS1	0.303215	9.00046e-12
TAZ	STARD7-AS1	0.469676	5.5666e-28
HIC1	AC093673.1	0.353818	9.49287e-16
IREB2	AC093673.1	-0.324467	2.36529e-13
NCOA4	AC093673.1	-0.319824	5.36991e-13
NNMT	AC093673.1	0.403794	1.91022e-20
RB1	AC093673.1	-0.305841	5.83148e-12
RIPK1	AC093673.1	-0.305163	6.52616e-12
SETD1B	AC093673.1	-0.314634	1.32062e-12
SP1	AC093673.1	-0.321366	4.09579e-13
STAT3	AC093673.1	-0.363852	1.25523e-16
ATF4	SNHG1	0.529254	2.30974e-36
ATG4D	SNHG1	0.400569	4.06459e-20
DDIT3	SNHG1	0.3002	1.47355e-11
ELAVL1	SNHG1	0.372327	2.14817e-17
FANCD2	SNHG1	0.411843	2.79769e-21
FH	SNHG1	0.431348	2.13306e-23
GABPB1	SNHG1	0.43561	7.04142e-24
GOT1	SNHG1	0.30363	8.40638e-12
HELLS	SNHG1	0.496776	1.36968e-31
HMGB1	SNHG1	0.485886	4.2237e-30
ISCU	SNHG1	0.418306	5.7578e-22
KEAP1	SNHG1	0.304779	6.9547e-12
LPIN1	SNHG1	0.313356	1.64394e-12
MYB	SNHG1	0.331834	6.25348e-14
PEBP1	SNHG1	0.34841	2.74275e-15
PHKG2	SNHG1	0.405362	1.31937e-20
STMN1	SNHG1	0.458642	1.33388e-26
TAZ	SNHG1	0.515496	2.80756e-34
TUBE1	SNHG1	0.500987	3.51785e-32
AIFM2	AL355338.1	0.410938	3.48115e-21
ANO6	AL355338.1	-0.31752	8.02434e-13
ASNS	AL355338.1	0.333716	4.42632e-14
ATG4D	AL355338.1	0.438677	3.14056e-24
ATP5MC3	AL355338.1	0.329749	9.14546e-14
BID	AL355338.1	0.53288	6.28117e-37
CAV1	AL355338.1	-0.302321	1.04237e-11
ELAVL1	AL355338.1	0.424232	1.31117e-22
FADS2	AL355338.1	0.318091	7.26586e-13
FANCD2	AL355338.1	0.359438	3.0837e-16
FH	AL355338.1	0.389227	5.42493e-19
GABPB1	AL355338.1	0.341052	1.12474e-14
GCLC	AL355338.1	0.306217	5.47831e-12
GPX2	AL355338.1	0.332475	5.56115e-14
GPX4	AL355338.1	0.353755	9.61259e-16
HELLS	AL355338.1	0.352326	1.27485e-15
HMGB1	AL355338.1	0.358182	3.9723e-16
IDH1	AL355338.1	0.315967	1.04983e-12
ISCU	AL355338.1	0.34566	4.66812e-15
KEAP1	AL355338.1	0.400544	4.08895e-20
NFE2L2	AL355338.1	0.340482	1.25254e-14
PANX1	AL355338.1	-0.368913	4.402e-17
PEBP1	AL355338.1	0.308677	3.63158e-12
PHKG2	AL355338.1	0.345488	4.82484e-15
PRDX1	AL355338.1	0.301759	1.14276e-11
PRDX6	AL355338.1	0.335662	3.08828e-14
PSAT1	AL355338.1	0.328237	1.20269e-13
SLC1A5	AL355338.1	0.343732	6.7564e-15
TAZ	AL355338.1	0.321745	3.8312e-13
TFR2	AL355338.1	0.32976	9.12812e-14
TUBE1	AL355338.1	0.377113	7.7455e-18
YY1AP1	AL355338.1	0.414788	1.3671e-21
ATF4	AC106900.2	0.31627	9.96404e-13
ATG4D	AC106900.2	0.311496	2.25644e-12
ATP5MC3	AC106900.2	0.367254	6.21905e-17
CAPG	AC106900.2	0.316363	9.80544e-13
CDKN2A	AC106900.2	0.332267	5.77738e-14
CISD1	AC106900.2	0.434959	8.3483e-24
EGLN2	AC106900.2	0.388295	6.68218e-19
GPX4	AC106900.2	0.520013	5.94732e-35
HSPB1	AC106900.2	0.321234	4.19266e-13
ISCU	AC106900.2	0.334292	3.97987e-14
LONP1	AC106900.2	0.328373	1.17354e-13
MAP1LC3A	AC106900.2	0.401162	3.53975e-20
PHKG2	AC106900.2	0.40495	1.45435e-20
RPL8	AC106900.2	0.304234	7.60996e-12
TAZ	AC106900.2	0.31469	1.30813e-12
BID	LINC01637	0.326233	1.72508e-13
ABCC1	AL391427.1	0.508489	2.97929e-33
AKR1C1	AL391427.1	0.65114	7.76308e-60
AKR1C2	AL391427.1	0.734301	2.70229e-83
AKR1C3	AL391427.1	0.638891	5.45029e-57
FTL	AL391427.1	0.318678	6.55999e-13
G6PD	AL391427.1	0.410028	4.33447e-21
GCLC	AL391427.1	0.476057	8.40681e-29
GPX2	AL391427.1	0.50433	1.17966e-32
IDH1	AL391427.1	0.398039	7.30874e-20
MAFG	AL391427.1	0.480809	2.00381e-29
NFE2L2	AL391427.1	0.30421	7.64015e-12
NQO1	AL391427.1	0.492516	5.31458e-31
PGD	AL391427.1	0.469312	6.1919e-28
PRDX1	AL391427.1	0.443675	8.27621e-25
PRDX6	AL391427.1	0.321768	3.81581e-13
SLC7A11	AL391427.1	0.444661	6.34548e-25
SRXN1	AL391427.1	0.448412	2.29066e-25
TXNRD1	AL391427.1	0.477501	5.44959e-29
EGLN2	AC064836.3	0.47329	1.91751e-28
HSPB1	AC064836.3	0.332661	5.3745e-14
LONP1	AC064836.3	0.350737	1.74184e-15
PHKG2	AC064836.3	0.421934	2.3356e-22
RPL8	AC064836.3	0.30463	7.12759e-12
TAZ	AC064836.3	0.450088	1.4473e-25
ZNF419	AC064836.3	0.30976	3.02694e-12
ACSF2	AC036176.1	0.377803	6.67565e-18
AGPAT3	AC036176.1	0.305783	5.88799e-12
ATG4D	AC036176.1	0.382162	2.5917e-18
ATG7	AC036176.1	0.323123	3.00332e-13
CDKN2A	AC036176.1	0.49118	8.10039e-31
CISD1	AC036176.1	0.484335	6.81517e-30
EGLN2	AC036176.1	0.320899	4.44708e-13
FADS2	AC036176.1	0.312453	1.91775e-12
FANCD2	AC036176.1	0.349039	2.42696e-15
GOT1	AC036176.1	0.335418	3.23132e-14
GPX4	AC036176.1	0.560283	1.96976e-41
HELLS	AC036176.1	0.447887	2.64373e-25
HIF1A	AC036176.1	-0.337183	2.3271e-14
HMGB1	AC036176.1	0.337109	2.35937e-14
ISCU	AC036176.1	0.583473	1.38638e-45
KEAP1	AC036176.1	0.30614	5.54906e-12
MAP1LC3A	AC036176.1	0.468114	8.78822e-28
MAPK8	AC036176.1	0.330002	8.7352e-14
MYB	AC036176.1	0.392462	2.61726e-19
PHKG2	AC036176.1	0.357763	4.32144e-16
SLC7A5	AC036176.1	-0.326908	1.52826e-13
SOCS1	AC036176.1	0.485466	4.80983e-30
STMN1	AC036176.1	0.472369	2.51895e-28
TAZ	AC036176.1	0.362754	1.57186e-16
TP53	AC036176.1	0.383629	1.87886e-18
AIFM2	LINC01063	0.301296	1.2326e-11
AKR1C1	LINC01063	0.324883	2.19603e-13
AKR1C3	LINC01063	0.334988	3.49964e-14
ASNS	LINC01063	0.325505	1.965e-13
EGLN2	LINC01063	0.407036	8.86624e-21
FTL	LINC01063	0.330902	7.41448e-14
GPX2	LINC01063	0.342841	8.00867e-15
GPX4	LINC01063	0.348134	2.894e-15
LONP1	LINC01063	0.374253	1.42776e-17
PEBP1	LINC01063	0.348787	2.54908e-15
PHKG2	LINC01063	0.423098	1.74417e-22
PRDX6	LINC01063	0.413392	1.9212e-21
SLC2A8	LINC01063	0.40079	3.86115e-20
STMN1	LINC01063	0.304045	7.85102e-12
TAZ	LINC01063	0.466275	1.5004e-27
TFRC	LINC01063	0.309074	3.39761e-12
TXNRD1	LINC01063	0.309159	3.3492e-12
WIPI2	LINC01063	0.32447	2.36372e-13
ACSL4	AL390719.2	-0.304226	7.62058e-12
ANO6	AL390719.2	-0.404753	1.52375e-20
ATF4	AL390719.2	0.357976	4.14031e-16
ATG3	AL390719.2	0.333165	4.89886e-14
ATG4D	AL390719.2	0.376989	7.95325e-18
BACH1	AL390719.2	-0.30087	1.32143e-11
DRD4	AL390719.2	0.348992	2.4494e-15
EGLN2	AL390719.2	0.403773	1.91987e-20
FH	AL390719.2	0.339619	1.47402e-14
GPX4	AL390719.2	0.328597	1.12703e-13
HELLS	AL390719.2	0.306572	5.16394e-12
HIF1A	AL390719.2	-0.318808	6.41371e-13
ISCU	AL390719.2	0.425761	8.90873e-23
KEAP1	AL390719.2	0.316226	1.004e-12
MAP1LC3A	AL390719.2	0.310513	2.66555e-12
MTDH	AL390719.2	-0.313192	1.69055e-12
MYB	AL390719.2	0.407657	7.64622e-21
PANX1	AL390719.2	-0.357602	4.46352e-16
PEBP1	AL390719.2	0.399937	4.70898e-20
PHKG2	AL390719.2	0.571042	2.56309e-43
SAT1	AL390719.2	0.335571	3.1412e-14
SLC2A8	AL390719.2	0.36043	2.52295e-16
SOCS1	AL390719.2	0.303647	8.38391e-12
STMN1	AL390719.2	0.423018	1.77979e-22
TAZ	AL390719.2	0.488579	1.83017e-30
PRDX6	LINC01980	0.337115	2.3566e-14
ANO6	LINC02012	-0.309951	2.93074e-12
ATG3	LINC02012	0.310731	2.56908e-12
ATG4D	LINC02012	0.375945	9.95027e-18
ELAVL1	LINC02012	0.31562	1.11458e-12
FH	LINC02012	0.302533	1.00671e-11
GPT2	LINC02012	0.359052	3.33395e-16
KEAP1	LINC02012	0.336733	2.53075e-14
STMN1	LINC02012	0.334788	3.63141e-14
DDIT4	AC039056.2	0.454346	4.45459e-26
HILPDA	AC039056.2	0.382197	2.57219e-18
TNFAIP3	AC039056.2	0.3462	4.20722e-15
UBC	AC039056.2	0.367171	6.3266e-17
VEGFA	AC039056.2	0.418602	5.35234e-22
ACSF2	AC109347.2	0.309736	3.03906e-12
ATF4	AC109347.2	0.351337	1.54859e-15
ATG4D	AC109347.2	0.436224	5.99298e-24
CAV1	AC109347.2	-0.327712	1.32222e-13
CD44	AC109347.2	-0.354403	8.45348e-16
CDKN2A	AC109347.2	0.392387	2.66183e-19
CISD1	AC109347.2	0.38921	5.44594e-19
CISD2	AC109347.2	0.370304	3.28972e-17
EGLN2	AC109347.2	0.331028	7.24607e-14
ELAVL1	AC109347.2	0.312593	1.87269e-12
FANCD2	AC109347.2	0.318556	6.70142e-13
FH	AC109347.2	0.301323	1.22723e-11
GOT1	AC109347.2	0.310383	2.72478e-12
GPX4	AC109347.2	0.43741	4.388e-24
HELLS	AC109347.2	0.39689	9.5253e-20
HIF1A	AC109347.2	-0.31317	1.69716e-12
HMGB1	AC109347.2	0.353407	1.02984e-15
ISCU	AC109347.2	0.498812	7.11702e-32
KEAP1	AC109347.2	0.307092	4.73528e-12
MAP1LC3A	AC109347.2	0.35048	1.83189e-15
MYB	AC109347.2	0.334359	3.93077e-14
PANX1	AC109347.2	-0.384866	1.43097e-18
PEBP1	AC109347.2	0.352796	1.16202e-15
PHKG2	AC109347.2	0.376612	8.62497e-18
SLC2A8	AC109347.2	0.325221	2.06744e-13
SOCS1	AC109347.2	0.36193	1.85972e-16
STMN1	AC109347.2	0.540293	4.17171e-38
TAZ	AC109347.2	0.384232	1.64566e-18
ANO6	PRR34-AS1	-0.313776	1.53009e-12
ATF4	PRR34-AS1	0.348748	2.56874e-15
BACH1	PRR34-AS1	-0.344061	6.34374e-15
CISD1	PRR34-AS1	0.304673	7.07803e-12
EGLN2	PRR34-AS1	0.481708	1.52404e-29
HRAS	PRR34-AS1	0.381812	2.79774e-18
HSPB1	PRR34-AS1	0.303155	9.08979e-12
IREB2	PRR34-AS1	-0.33517	3.38323e-14
LPCAT3	PRR34-AS1	-0.309044	3.41431e-12
MAPK14	PRR34-AS1	-0.332313	5.72817e-14
MTOR	PRR34-AS1	-0.369456	3.92943e-17
NCOA4	PRR34-AS1	-0.358346	3.84367e-16
PHKG2	PRR34-AS1	0.317192	8.49406e-13
RB1	PRR34-AS1	-0.338837	1.70739e-14
RPL8	PRR34-AS1	0.388311	6.65862e-19
SETD1B	PRR34-AS1	-0.327701	1.32475e-13
SIRT1	PRR34-AS1	-0.321113	4.28254e-13
SLC38A1	PRR34-AS1	-0.301145	1.26342e-11
SP1	PRR34-AS1	-0.358424	3.78372e-16
STAT3	PRR34-AS1	-0.324711	2.26465e-13
TAZ	PRR34-AS1	0.325633	1.92051e-13
AIFM2	BOLA3-AS1	0.300236	1.46507e-11
BID	BOLA3-AS1	0.321692	3.8675e-13
PML	BOLA3-AS1	-0.306092	5.5937e-12
PRKAA1	BOLA3-AS1	0.320955	4.40301e-13
TUBE1	BOLA3-AS1	0.355825	6.3699e-16
ZFP69B	BOLA3-AS1	0.437177	4.66581e-24
ATG4D	AL359076.1	0.30764	4.32133e-12
FANCD2	AL359076.1	0.317801	7.64202e-13
GCH1	AL359076.1	0.310404	2.71508e-12
HELLS	AL359076.1	0.396503	1.04103e-19
HMGB1	AL359076.1	0.385925	1.132e-18
IFNG	AL359076.1	0.345138	5.1611e-15
ISCU	AL359076.1	0.305216	6.46862e-12
KEAP1	AL359076.1	0.310472	2.68396e-12
KLHL24	AL359076.1	0.303102	9.17038e-12
LPIN1	AL359076.1	0.310047	2.88363e-12
SP1	AL359076.1	0.309578	3.12099e-12
TP53	AL359076.1	0.320414	4.84197e-13
ELAVL1	AL355574.1	0.300001	1.52196e-11
HELLS	AL355574.1	0.301642	1.16491e-11
PSAT1	AL355574.1	0.312729	1.82972e-12
TAZ	AL355574.1	0.307956	4.09879e-12
TUBE1	AL355574.1	0.356149	5.97069e-16
ATF4	AL390728.6	0.386229	1.05834e-18
ATG3	AL390728.6	0.314479	1.35628e-12
ATG4D	AL390728.6	0.33424	4.01874e-14
CEBPG	AL390728.6	0.302613	9.93699e-12
CISD2	AL390728.6	0.304437	7.35939e-12
ELAVL1	AL390728.6	0.335055	3.45659e-14
FANCD2	AL390728.6	0.359232	3.21468e-16
FH	AL390728.6	0.398267	6.93465e-20
GABPB1	AL390728.6	0.418827	5.06165e-22
HELLS	AL390728.6	0.432728	1.49244e-23
HMGB1	AL390728.6	0.459772	9.68507e-27
ISCU	AL390728.6	0.451651	9.40754e-26
LPIN1	AL390728.6	0.371336	2.64784e-17
MYB	AL390728.6	0.353838	9.45593e-16
PANX1	AL390728.6	-0.316189	1.01048e-12
PEBP1	AL390728.6	0.343929	6.50671e-15
PHKG2	AL390728.6	0.413418	1.90932e-21
STMN1	AL390728.6	0.44177	1.37949e-24
TAZ	AL390728.6	0.444356	6.88869e-25
TMBIM4	AL390728.6	0.305766	5.90498e-12
TUBE1	AL390728.6	0.48367	8.36146e-30
ZNF419	AL390728.6	0.344865	5.43821e-15
ACVR1B	LINC00511	0.306524	5.20607e-12
AGPAT3	LINC00511	0.324698	2.2697e-13
ATG4D	LINC00511	0.380798	3.49049e-18
BID	LINC00511	0.311587	2.22199e-12
HELLS	LINC00511	0.310297	2.76441e-12
KLHL24	LINC00511	0.324055	2.54527e-13
MAP3K5	LINC00511	0.305955	5.72288e-12
MAPK8	LINC00511	0.325194	2.07731e-13
STAT3	LINC00511	0.317983	7.40364e-13
YY1AP1	LINC00511	0.343141	7.56284e-15
ELAVL1	AC012368.1	0.326752	1.57163e-13
GABARAPL1	AC012368.1	0.343471	7.10179e-15
LPIN1	AC012368.1	0.322592	3.29899e-13
NFE2L2	AC012368.1	0.324517	2.34413e-13
TUBE1	AC012368.1	0.33853	1.80867e-14
ACSF2	AC103691.1	0.302906	9.47062e-12
ACSL4	AC103691.1	-0.320284	4.95356e-13
ANO6	AC103691.1	-0.416334	9.36177e-22
ATF4	AC103691.1	0.413797	1.74086e-21
BACH1	AC103691.1	-0.345545	4.77242e-15
CHMP6	AC103691.1	0.444667	6.33476e-25
EGLN2	AC103691.1	0.622552	2.17852e-53
EPAS1	AC103691.1	-0.349535	2.20326e-15
HIF1A	AC103691.1	-0.326231	1.72576e-13
HRAS	AC103691.1	0.511481	1.09418e-33
MAP1LC3A	AC103691.1	0.308391	3.8105e-12
MAPK1	AC103691.1	-0.39513	1.42596e-19
MTDH	AC103691.1	-0.385541	1.23257e-18
MTOR	AC103691.1	-0.382135	2.60728e-18
NCOA4	AC103691.1	-0.35992	2.79723e-16
NRAS	AC103691.1	-0.361297	2.11548e-16
OXSR1	AC103691.1	-0.309879	2.96688e-12
PEBP1	AC103691.1	0.350495	1.8265e-15
PHKG2	AC103691.1	0.630779	3.56185e-55
RB1	AC103691.1	-0.379354	4.77604e-18
RPL8	AC103691.1	0.332603	5.43122e-14
SLC2A8	AC103691.1	0.384701	1.4838e-18
SLC38A1	AC103691.1	-0.321419	4.05822e-13
TAZ	AC103691.1	0.536814	1.50226e-37
ZNF419	AC103691.1	0.396475	1.04783e-19
GPX2	LINC01816	0.308239	3.90841e-12
PHKG2	LINC01816	0.372981	1.87053e-17
TAZ	LINC01816	0.324195	2.48255e-13
AIFM2	AC127024.5	0.332235	5.81121e-14
ATF4	AC127024.5	0.420842	3.068e-22
ATG3	AC127024.5	0.349085	2.40549e-15
ATG4D	AC127024.5	0.390542	4.03744e-19
BID	AC127024.5	0.338953	1.67081e-14
CDKN1A	AC127024.5	-0.302248	1.05491e-11
EGLN2	AC127024.5	0.304915	6.79968e-12
ELAVL1	AC127024.5	0.450152	1.42211e-25
FANCD2	AC127024.5	0.430725	2.50506e-23
FH	AC127024.5	0.316896	8.94084e-13
GABPB1	AC127024.5	0.442581	1.11013e-24
GPX4	AC127024.5	0.306467	5.25538e-12
HELLS	AC127024.5	0.455747	3.01179e-26
HMGB1	AC127024.5	0.385954	1.12474e-18
ISCU	AC127024.5	0.43938	2.60662e-24
KEAP1	AC127024.5	0.335703	3.06507e-14
KLHL24	AC127024.5	0.306563	5.17157e-12
LPIN1	AC127024.5	0.361087	2.20762e-16
MYB	AC127024.5	0.391012	3.63208e-19
PANX1	AC127024.5	-0.37087	2.92042e-17
PEBP1	AC127024.5	0.398331	6.83174e-20
PHKG2	AC127024.5	0.486604	3.38176e-30
PRDX6	AC127024.5	0.313796	1.52465e-12
SNX4	AC127024.5	0.335749	3.03891e-14
SOCS1	AC127024.5	0.363862	1.25269e-16
STMN1	AC127024.5	0.446607	3.74612e-25
TAZ	AC127024.5	0.458892	1.24281e-26
TUBE1	AC127024.5	0.5285	3.02256e-36
YY1AP1	AC127024.5	0.34757	3.22844e-15
ZNF419	AC127024.5	0.469324	6.1708e-28
ACSF2	AP002807.1	0.304153	7.7117e-12
HELLS	AP002807.1	0.320328	4.91631e-13
HMGB1	AP002807.1	0.305243	6.44068e-12
ISCU	AP002807.1	0.349558	2.19371e-15
PHKG2	AP002807.1	0.326774	1.56536e-13
STMN1	AP002807.1	0.316049	1.0351e-12
TAZ	AP002807.1	0.357157	4.88038e-16
ACVR1B	TMEM9B-AS1	0.341606	1.01258e-14
ATM	TMEM9B-AS1	0.411579	2.98189e-21
ELAVL1	TMEM9B-AS1	0.310513	2.66542e-12
FANCD2	TMEM9B-AS1	0.356016	6.13193e-16
GABPB1	TMEM9B-AS1	0.326071	1.77593e-13
HELLS	TMEM9B-AS1	0.446453	3.90593e-25
ISCU	TMEM9B-AS1	0.309305	3.26776e-12
KLHL24	TMEM9B-AS1	0.343233	7.43215e-15
LPIN1	TMEM9B-AS1	0.353415	1.0282e-15
MAPK8	TMEM9B-AS1	0.335284	3.31302e-14
MYB	TMEM9B-AS1	0.486676	3.30729e-30
SIRT1	TMEM9B-AS1	0.329336	9.85784e-14
SP1	TMEM9B-AS1	0.335146	3.39834e-14
TP53	TMEM9B-AS1	0.36856	4.73789e-17
TUBE1	TMEM9B-AS1	0.376594	8.65731e-18
ANO6	AL596244.1	0.31812	7.23032e-13
BID	AL596244.1	-0.315331	1.17157e-12
CAV1	AL596244.1	0.470467	4.41249e-28
CD44	AL596244.1	0.307612	4.34141e-12
NFE2L2	AL596244.1	-0.308211	3.92697e-12
PANX1	AL596244.1	0.327398	1.39928e-13
PML	AL596244.1	0.460531	7.80795e-27
TGFBR1	AL596244.1	0.354542	8.22268e-16
ACSL4	AP001160.3	-0.307441	4.46757e-12
ANO6	AP001160.3	-0.425368	9.84047e-23
BACH1	AP001160.3	-0.334467	3.85332e-14
CHMP6	AP001160.3	0.428219	4.76537e-23
EGLN2	AP001160.3	0.376733	8.40326e-18
GPX4	AP001160.3	0.359117	3.2904e-16
ISCU	AP001160.3	0.30763	4.3281e-12
LONP1	AP001160.3	0.324282	2.44429e-13
MAP1LC3A	AP001160.3	0.362323	1.71651e-16
OTUB1	AP001160.3	0.317325	8.29993e-13
PEBP1	AP001160.3	0.343203	7.47459e-15
PHKG2	AP001160.3	0.535624	2.32025e-37
PRDX1	AP001160.3	0.331674	6.43974e-14
PRDX6	AP001160.3	0.386347	1.03103e-18
SLC2A8	AP001160.3	0.346414	4.03724e-15
TAZ	AP001160.3	0.386338	1.03304e-18
WIPI2	AP001160.3	0.330066	8.63335e-14
BRD4	AC010168.1	0.32893	1.06098e-13
ELAVL1	AC010168.1	0.350727	1.7454e-15
GABARAPL1	AC010168.1	0.30467	7.08129e-12
GCLC	AC010168.1	0.311929	2.09648e-12
GPX2	AC010168.1	0.38342	1.96741e-18
KEAP1	AC010168.1	0.313069	1.72648e-12
KRAS	AC010168.1	0.302669	9.84498e-12
LPCAT3	AC010168.1	0.309446	3.19099e-12
NFE2L2	AC010168.1	0.383838	1.79465e-18
PSAT1	AC010168.1	0.35314	1.08556e-15
TUBE1	AC010168.1	0.370736	3.00415e-17
STAT3	AC068831.6	-0.309239	3.30421e-12
ZEB1	AC068831.6	-0.315268	1.18431e-12
ACSL4	SPINT1-AS1	-0.369351	4.01677e-17
AIFM2	SPINT1-AS1	0.325146	2.09548e-13
AKR1C1	SPINT1-AS1	0.31942	5.763e-13
AKR1C3	SPINT1-AS1	0.338531	1.80828e-14
ANO6	SPINT1-AS1	-0.488403	1.93295e-30
ATF4	SPINT1-AS1	0.407639	7.67971e-21
ATG3	SPINT1-AS1	0.322409	3.40779e-13
ATG4D	SPINT1-AS1	0.407851	7.30153e-21
ATP5MC3	SPINT1-AS1	0.305201	6.48499e-12
BACH1	SPINT1-AS1	-0.325871	1.84068e-13
BID	SPINT1-AS1	0.417929	6.32082e-22
CAV1	SPINT1-AS1	-0.377955	6.46124e-18
CD44	SPINT1-AS1	-0.327434	1.39021e-13
CISD1	SPINT1-AS1	0.340536	1.23992e-14
DDIT3	SPINT1-AS1	0.339772	1.43206e-14
EGLN2	SPINT1-AS1	0.535848	2.13799e-37
EIF2S1	SPINT1-AS1	-0.307768	4.22925e-12
FH	SPINT1-AS1	0.326544	1.63137e-13
GDF15	SPINT1-AS1	0.309174	3.34056e-12
GOT1	SPINT1-AS1	0.304655	7.09837e-12
GPX2	SPINT1-AS1	0.306017	5.66349e-12
GPX4	SPINT1-AS1	0.454825	3.89752e-26
HSPB1	SPINT1-AS1	0.354276	8.66942e-16
ISCU	SPINT1-AS1	0.358263	3.90834e-16
KEAP1	SPINT1-AS1	0.382582	2.36448e-18
LONP1	SPINT1-AS1	0.344385	5.96325e-15
MAP1LC3A	SPINT1-AS1	0.39495	1.48585e-19
MTDH	SPINT1-AS1	-0.407937	7.15241e-21
MTOR	SPINT1-AS1	-0.300885	1.31813e-11
NRAS	SPINT1-AS1	-0.330277	8.3082e-14
PANX1	SPINT1-AS1	-0.407248	8.43024e-21
PEBP1	SPINT1-AS1	0.543243	1.39137e-38
PGD	SPINT1-AS1	0.308371	3.8233e-12
PHKG2	SPINT1-AS1	0.580389	5.16735e-45
PRDX1	SPINT1-AS1	0.3423	8.87684e-15
PRDX6	SPINT1-AS1	0.442969	1.0005e-24
RPL8	SPINT1-AS1	0.321591	3.93726e-13
SAT1	SPINT1-AS1	0.31364	1.56612e-12
SLC1A5	SPINT1-AS1	0.424162	1.33463e-22
SLC2A8	SPINT1-AS1	0.446905	3.45475e-25
STMN1	SPINT1-AS1	0.367382	6.05507e-17
TAZ	SPINT1-AS1	0.490816	9.08132e-31
TGFBR1	SPINT1-AS1	-0.388854	5.89739e-19
ZNF419	SPINT1-AS1	0.354764	7.86853e-16
ANO6	AC020765.2	-0.39075	3.85326e-19
ATF4	AC020765.2	0.427231	6.13115e-23
ATG4D	AC020765.2	0.340932	1.15053e-14
BACH1	AC020765.2	-0.351873	1.39373e-15
BID	AC020765.2	0.342439	8.6446e-15
CAV1	AC020765.2	-0.329674	9.27123e-14
CD44	AC020765.2	-0.312208	1.99952e-12
CISD1	AC020765.2	0.327663	1.33392e-13
CISD2	AC020765.2	0.304965	6.74376e-12
DDIT3	AC020765.2	0.371157	2.74958e-17
DRD4	AC020765.2	0.313215	1.68398e-12
DUOX1	AC020765.2	-0.304969	6.73944e-12
EGLN2	AC020765.2	0.522308	2.67949e-35
ELAVL1	AC020765.2	0.340095	1.34763e-14
EPAS1	AC020765.2	-0.312269	1.97878e-12
FH	AC020765.2	0.318787	6.43694e-13
GABARAPL2	AC020765.2	0.314137	1.43815e-12
GABPB1	AC020765.2	0.307521	4.40787e-12
GPX4	AC020765.2	0.49809	8.97974e-32
ISCU	AC020765.2	0.371636	2.4856e-17
KEAP1	AC020765.2	0.311473	2.2653e-12
LONP1	AC020765.2	0.433205	1.31866e-23
MAP1LC3A	AC020765.2	0.407516	7.90891e-21
MTOR	AC020765.2	-0.302125	1.07642e-11
PANX1	AC020765.2	-0.382011	2.67907e-18
PEBP1	AC020765.2	0.433616	1.18479e-23
PHKG2	AC020765.2	0.650608	1.03834e-59
PRDX6	AC020765.2	0.355735	6.48569e-16
RB1	AC020765.2	-0.319751	5.43917e-13
RPL8	AC020765.2	0.406204	1.08055e-20
SLC2A8	AC020765.2	0.481723	1.51699e-29
SOCS1	AC020765.2	0.413421	1.90796e-21
STMN1	AC020765.2	0.457379	1.90495e-26
TAZ	AC020765.2	0.563688	5.07124e-42
TUBE1	AC020765.2	0.329381	9.77821e-14
ZNF419	AC020765.2	0.358018	4.10602e-16
AGPAT3	COLCA1	0.349256	2.32674e-15
ATG4D	COLCA1	0.320249	4.98409e-13
ATG7	COLCA1	0.353627	9.85867e-16
CISD1	COLCA1	0.405464	1.28791e-20
DUSP1	COLCA1	0.316123	1.02201e-12
FADS2	COLCA1	0.311725	2.17062e-12
FANCD2	COLCA1	0.325447	1.98548e-13
GCH1	COLCA1	0.30709	4.73672e-12
GOT1	COLCA1	0.318899	6.31253e-13
GPX4	COLCA1	0.382647	2.33081e-18
HELLS	COLCA1	0.434705	8.91972e-24
ISCU	COLCA1	0.450418	1.32153e-25
MAP1LC3A	COLCA1	0.335811	3.00439e-14
MAPK8	COLCA1	0.457325	1.93388e-26
NCOA4	COLCA1	0.375956	9.92607e-18
SOCS1	COLCA1	0.359688	2.93207e-16
SQSTM1	COLCA1	0.37989	4.2517e-18
TP53	COLCA1	0.390816	3.79567e-19
AIFM2	AC009005.1	0.486142	3.90189e-30
ATF4	AC009005.1	0.318437	6.84129e-13
ATG4D	AC009005.1	0.30343	8.68859e-12
BID	AC009005.1	0.301278	1.23624e-11
CDO1	AC009005.1	0.378686	5.51818e-18
CISD1	AC009005.1	0.33682	2.48989e-14
ELAVL1	AC009005.1	0.413816	1.73284e-21
FADS2	AC009005.1	0.3041	7.78036e-12
FANCD2	AC009005.1	0.334309	3.96756e-14
FH	AC009005.1	0.33039	8.13916e-14
GPX4	AC009005.1	0.457708	1.73594e-26
HELLS	AC009005.1	0.371763	2.42001e-17
HMGB1	AC009005.1	0.302693	9.8073e-12
ISCU	AC009005.1	0.362346	1.70847e-16
LONP1	AC009005.1	0.359241	3.20921e-16
MAP1LC3A	AC009005.1	0.348102	2.91223e-15
MYB	AC009005.1	0.369508	3.88645e-17
PEBP1	AC009005.1	0.601539	4.65515e-49
PHKG2	AC009005.1	0.419144	4.67953e-22
SLC1A5	AC009005.1	0.376671	8.516e-18
SLC2A8	AC009005.1	0.323123	3.00331e-13
SOCS1	AC009005.1	0.304401	7.40312e-12
STMN1	AC009005.1	0.50322	1.69818e-32
TAZ	AC009005.1	0.345606	4.71718e-15
TUBE1	AC009005.1	0.307884	4.14815e-12
ABCC1	LINC02561	0.505312	8.54098e-33
AKR1C1	LINC02561	0.583836	1.18622e-45
AKR1C2	LINC02561	0.503201	1.70867e-32
AKR1C3	LINC02561	0.590302	7.15084e-47
FADS2	LINC02561	0.319745	5.44419e-13
FTH1	LINC02561	0.413787	1.74526e-21
FTL	LINC02561	0.432108	1.75234e-23
G6PD	LINC02561	0.417153	7.65382e-22
GABARAPL1	LINC02561	0.356523	5.54146e-16
GCLC	LINC02561	0.432585	1.54876e-23
GPX2	LINC02561	0.581639	3.03604e-45
IDH1	LINC02561	0.448327	2.3445e-25
KEAP1	LINC02561	0.333842	4.32432e-14
MAFG	LINC02561	0.443753	8.1032e-25
NQO1	LINC02561	0.467213	1.14261e-27
PGD	LINC02561	0.483405	9.06975e-30
PRDX1	LINC02561	0.369316	4.046e-17
PSAT1	LINC02561	0.34532	4.98321e-15
SLC7A11	LINC02561	0.493364	4.06384e-31
SRXN1	LINC02561	0.573207	1.04919e-43
TFRC	LINC02561	0.412808	2.21399e-21
TP63	LINC02561	0.342093	9.23311e-15
TXNRD1	LINC02561	0.672504	3.94737e-65
ACVR1B	HM13-IT1	0.462608	4.31486e-27
ATM	HM13-IT1	0.302762	9.69721e-12
BRD4	HM13-IT1	0.309062	3.4041e-12
HELLS	HM13-IT1	0.322809	3.17463e-13
MAPK8	HM13-IT1	0.356658	5.39319e-16
SETD1B	HM13-IT1	0.339358	1.54836e-14
SIRT1	HM13-IT1	0.303294	8.88418e-12
SP1	HM13-IT1	0.341422	1.04865e-14
TUBE1	HM13-IT1	0.361866	1.88406e-16
ANO6	THUMPD3-AS1	-0.331064	7.19836e-14
ATF4	THUMPD3-AS1	0.440135	2.13332e-24
ATG3	THUMPD3-AS1	0.374259	1.42585e-17
ATG4D	THUMPD3-AS1	0.302427	1.0245e-11
EGLN2	THUMPD3-AS1	0.301675	1.15867e-11
ELAVL1	THUMPD3-AS1	0.323565	2.77655e-13
FANCD2	THUMPD3-AS1	0.605718	6.80054e-50
FH	THUMPD3-AS1	0.350013	2.00716e-15
GABARAPL2	THUMPD3-AS1	0.317028	8.73959e-13
GABPB1	THUMPD3-AS1	0.372079	2.2635e-17
HELLS	THUMPD3-AS1	0.47326	1.93432e-28
HMGB1	THUMPD3-AS1	0.420677	3.19687e-22
ISCU	THUMPD3-AS1	0.443523	8.62088e-25
MYB	THUMPD3-AS1	0.398417	6.69836e-20
PANX1	THUMPD3-AS1	-0.35326	1.06017e-15
PEBP1	THUMPD3-AS1	0.424074	1.36459e-22
PHKG2	THUMPD3-AS1	0.416812	8.32473e-22
SNX4	THUMPD3-AS1	0.324328	2.42419e-13
STMN1	THUMPD3-AS1	0.532526	7.1392e-37
TAZ	THUMPD3-AS1	0.470386	4.51905e-28
TUBE1	THUMPD3-AS1	0.409817	4.55932e-21
ZNF419	THUMPD3-AS1	0.329421	9.70707e-14
HIC1	LINC01614	0.480331	2.31746e-29
NNMT	LINC01614	0.331817	6.27273e-14
NOX4	LINC01614	0.719408	1.80292e-78
RGS4	LINC01614	0.30809	4.00753e-12
SLC2A3	LINC01614	0.348206	2.85367e-15
ZEB1	LINC01614	0.467986	9.12192e-28
ACSL4	LINC00941	0.393211	2.20813e-19
CAV1	LINC00941	0.420161	3.63482e-22
CD44	LINC00941	0.315678	1.10362e-12
NRAS	LINC00941	0.316509	9.56011e-13
PANX1	LINC00941	0.371132	2.76424e-17
SLC38A1	LINC00941	0.342096	9.22779e-15
SLC7A5	LINC00941	0.309913	2.9499e-12
EGLN2	AL118506.1	-0.302786	9.65839e-12
HIF1A	AL118506.1	0.347125	3.51861e-15
MAPK1	AL118506.1	0.33237	5.66931e-14
MAPK14	AL118506.1	0.31181	2.13926e-12
MTDH	AL118506.1	0.30648	5.24355e-12
MTOR	AL118506.1	0.301929	1.11152e-11
SLC38A1	AL118506.1	0.325586	1.93679e-13
SRC	AL118506.1	0.337613	2.14737e-14
ATG7	AC021016.2	0.342032	9.3398e-15
HIF1A	AC021016.2	-0.320865	4.47327e-13
ISCU	AC021016.2	0.340599	1.22533e-14
MYB	AC021016.2	0.325384	2.00811e-13
AIFM2	C10orf91	0.330198	8.42895e-14
AKR1C2	C10orf91	0.303202	9.02052e-12
BID	C10orf91	0.45324	6.05911e-26
BRD4	C10orf91	0.304022	7.88068e-12
GPX2	C10orf91	0.405861	1.17227e-20
NFE2L2	C10orf91	0.313887	1.50118e-12
PRDX1	C10orf91	0.312441	1.92171e-12
CHMP6	DNM3OS	0.322347	3.4452e-13
MAP1LC3A	DNM3OS	0.354344	8.5525e-16
PHKG2	DNM3OS	0.31016	2.82906e-12
WIPI2	DNM3OS	0.364143	1.18247e-16
ELAVL1	LINC01410	0.326053	1.78169e-13
ACSF2	SNHG12	0.377334	7.38518e-18
ANO6	SNHG12	-0.395282	1.37739e-19
ATF4	SNHG12	0.484825	5.86048e-30
ATG4D	SNHG12	0.362885	1.53021e-16
CISD1	SNHG12	0.410642	3.73814e-21
EGLN2	SNHG12	0.364517	1.09489e-16
FH	SNHG12	0.400338	4.28924e-20
GPX4	SNHG12	0.343393	7.20868e-15
HELLS	SNHG12	0.343391	7.21056e-15
HIF1A	SNHG12	-0.340845	1.1697e-14
HMGB1	SNHG12	0.354143	8.90133e-16
ISCU	SNHG12	0.485652	4.54078e-30
MAPK1	SNHG12	-0.312938	1.76547e-12
PANX1	SNHG12	-0.315869	1.06785e-12
PEBP1	SNHG12	0.355912	6.26035e-16
PHKG2	SNHG12	0.520607	4.84227e-35
RPL8	SNHG12	0.302933	9.42866e-12
SAT1	SNHG12	0.303362	8.78557e-12
STMN1	SNHG12	0.439575	2.47505e-24
TAZ	SNHG12	0.575947	3.35602e-44
AIFM2	LINC01770	0.304739	7.00049e-12
BID	LINC01770	0.497317	1.15134e-31
DRD4	LINC01770	0.303468	8.63434e-12
MUC1	LINC01770	0.351036	1.64273e-15
NGB	LINC01770	0.349957	2.0293e-15
PEBP1	LINC01770	0.31277	1.81704e-12
PHKG2	LINC01770	0.349472	2.23043e-15
ATF4	AC092718.4	0.396065	1.15107e-19
ATG3	AC092718.4	0.403925	1.85238e-20
ATG4D	AC092718.4	0.304224	7.62215e-12
AURKA	AC092718.4	0.347747	3.11967e-15
BACH1	AC092718.4	-0.300391	1.42858e-11
CDKN2A	AC092718.4	0.449303	1.79532e-25
CISD2	AC092718.4	0.341147	1.10463e-14
ELAVL1	AC092718.4	0.3646	1.07649e-16
FANCD2	AC092718.4	0.362217	1.75415e-16
FH	AC092718.4	0.387783	7.49155e-19
GOT1	AC092718.4	0.360545	2.46463e-16
GPX4	AC092718.4	0.351763	1.42425e-15
HELLS	AC092718.4	0.3639	1.24295e-16
HMGB1	AC092718.4	0.37639	9.0446e-18
ISCU	AC092718.4	0.390938	3.69282e-19
KEAP1	AC092718.4	0.318527	6.7347e-13
PHKG2	AC092718.4	0.426307	7.75523e-23
RRM2	AC092718.4	0.368422	4.87685e-17
SLC2A8	AC092718.4	0.352948	1.12763e-15
STMN1	AC092718.4	0.474196	1.46497e-28
TAZ	AC092718.4	0.384642	1.50341e-18
AIFM2	SNHG21	0.315184	1.2015e-12
AKR1C1	SNHG21	0.306177	5.51503e-12
AKR1C3	SNHG21	0.333301	4.77757e-14
ASNS	SNHG21	0.333348	4.73627e-14
ATF4	SNHG21	0.345536	4.78062e-15
ATG4D	SNHG21	0.344146	6.24247e-15
BID	SNHG21	0.321342	4.11337e-13
ELAVL1	SNHG21	0.376146	9.53067e-18
FH	SNHG21	0.341712	9.92449e-15
GABPB1	SNHG21	0.447417	3.00552e-25
GCLC	SNHG21	0.337727	2.10209e-14
GPX2	SNHG21	0.357232	4.80761e-16
HELLS	SNHG21	0.332046	6.01586e-14
HMGB1	SNHG21	0.303501	8.58728e-12
LPIN1	SNHG21	0.319978	5.22699e-13
MAFG	SNHG21	0.303151	9.09651e-12
PEBP1	SNHG21	0.447865	2.65965e-25
PHKG2	SNHG21	0.343235	7.42897e-15
PRDX6	SNHG21	0.347497	3.2746e-15
PSAT1	SNHG21	0.361114	2.19594e-16
SELENOS	SNHG21	0.402097	2.84542e-20
STMN1	SNHG21	0.33867	1.76193e-14
TAZ	SNHG21	0.400351	4.27628e-20
TUBE1	SNHG21	0.479333	3.13561e-29
ATG5	AC093157.1	0.372423	2.10519e-17
CISD2	AC093157.1	0.387726	7.58602e-19
GABARAPL2	AC093157.1	0.340677	1.20742e-14
TUBE1	AC093157.1	0.317429	8.15201e-13
SLC7A5	LINC00857	0.311107	2.41042e-12
ANO6	AL118516.1	-0.303578	8.47974e-12
ATF4	AL118516.1	0.379758	4.37571e-18
BACH1	AL118516.1	-0.302011	1.09661e-11
BID	AL118516.1	0.338497	1.82005e-14
EGLN2	AL118516.1	0.399571	5.12684e-20
GPX2	AL118516.1	0.303404	8.72516e-12
GPX4	AL118516.1	0.403829	1.89469e-20
LONP1	AL118516.1	0.313266	1.66952e-12
PHKG2	AL118516.1	0.410868	3.54028e-21
PRDX6	AL118516.1	0.346122	4.2707e-15
RPL8	AL118516.1	0.328393	1.16926e-13
SLC2A8	AL118516.1	0.300203	1.4728e-11
TAZ	AL118516.1	0.418679	5.25138e-22
EGLN2	AC010326.3	0.424868	1.11679e-22
ISCU	AC010326.3	0.368325	4.97592e-17
PHKG2	AC010326.3	0.453395	5.80285e-26
TAZ	AC010326.3	0.378244	6.07027e-18
TUBE1	AC010326.3	0.313501	1.60373e-12
ZNF419	AC010326.3	0.596637	4.28889e-48
EGLN2	AC020915.3	0.367294	6.16722e-17
PHKG2	AC020915.3	0.331546	6.59183e-14
ZNF419	AC020915.3	0.410475	3.89166e-21
PLIN2	BX322234.2	0.329534	9.51054e-14
ACSF2	DNAJC9-AS1	0.383561	1.9072e-18
AIFM2	DNAJC9-AS1	0.335268	3.32233e-14
ANO6	DNAJC9-AS1	-0.373959	1.51999e-17
ATF4	DNAJC9-AS1	0.446141	4.25136e-25
ATG3	DNAJC9-AS1	0.379218	4.91842e-18
ATG4D	DNAJC9-AS1	0.323685	2.71819e-13
BACH1	DNAJC9-AS1	-0.333354	4.73104e-14
CDKN2A	DNAJC9-AS1	0.340237	1.31195e-14
CISD1	DNAJC9-AS1	0.504348	1.1728e-32
CISD2	DNAJC9-AS1	0.402241	2.75071e-20
EGLN2	DNAJC9-AS1	0.392565	2.55672e-19
FANCD2	DNAJC9-AS1	0.372682	1.9929e-17
FH	DNAJC9-AS1	0.389657	4.92635e-19
GABARAPL2	DNAJC9-AS1	0.372993	1.86589e-17
GABPB1	DNAJC9-AS1	0.356597	5.45991e-16
GOT1	DNAJC9-AS1	0.349861	2.06765e-15
GPX4	DNAJC9-AS1	0.465703	1.77044e-27
HELLS	DNAJC9-AS1	0.469177	6.44229e-28
HIF1A	DNAJC9-AS1	-0.314896	1.26251e-12
HMGB1	DNAJC9-AS1	0.463458	3.38144e-27
ISCU	DNAJC9-AS1	0.47283	2.19744e-28
MAP1LC3A	DNAJC9-AS1	0.379217	4.91963e-18
PANX1	DNAJC9-AS1	-0.310594	2.62927e-12
PEBP1	DNAJC9-AS1	0.414416	1.49717e-21
PHKG2	DNAJC9-AS1	0.549195	1.46866e-39
RPL8	DNAJC9-AS1	0.376439	8.95087e-18
SLC2A8	DNAJC9-AS1	0.397806	7.71246e-20
STMN1	DNAJC9-AS1	0.593711	1.58559e-47
TAZ	DNAJC9-AS1	0.563323	5.86812e-42
AIFM2	WAC-AS1	0.33069	7.70735e-14
ATG4D	WAC-AS1	0.315229	1.19228e-12
BID	WAC-AS1	0.304045	7.85047e-12
CAV1	WAC-AS1	-0.312737	1.82719e-12
ELAVL1	WAC-AS1	0.317237	8.4288e-13
GABPB1	WAC-AS1	0.343445	7.13689e-15
ISCU	WAC-AS1	0.322654	3.26329e-13
KLHL24	WAC-AS1	0.300656	1.36813e-11
PEBP1	WAC-AS1	0.329652	9.30799e-14
PHKG2	WAC-AS1	0.303476	8.62278e-12
PRDX6	WAC-AS1	0.349032	2.43058e-15
TAZ	WAC-AS1	0.361188	2.16293e-16
YY1AP1	WAC-AS1	0.372235	2.19032e-17
AIFM2	JPX	0.349517	2.21097e-15
ATF4	JPX	0.386915	9.08735e-19
ATG4D	JPX	0.374778	1.27667e-17
BID	JPX	0.320475	4.79068e-13
CEBPG	JPX	0.315135	1.21183e-12
DDIT3	JPX	0.315956	1.05194e-12
ELAVL1	JPX	0.406812	9.35237e-21
FANCD2	JPX	0.343953	6.47653e-15
FH	JPX	0.371097	2.7843e-17
GABARAPL1	JPX	0.313217	1.6834e-12
GABPB1	JPX	0.375267	1.15019e-17
HELLS	JPX	0.402729	2.45325e-20
HMGB1	JPX	0.481187	1.78617e-29
IDH1	JPX	0.307438	4.46982e-12
ISCU	JPX	0.373841	1.55839e-17
KEAP1	JPX	0.326843	1.54606e-13
KLHL24	JPX	0.392386	2.66255e-19
MAFG	JPX	0.301276	1.23674e-11
MAPK9	JPX	0.337325	2.26628e-14
PANX1	JPX	-0.30302	9.29463e-12
PEBP1	JPX	0.343531	7.02082e-15
PRDX6	JPX	0.338042	1.98174e-14
PSAT1	JPX	0.35017	1.94632e-15
SLC1A5	JPX	0.352337	1.27212e-15
STMN1	JPX	0.399931	4.71484e-20
TAZ	JPX	0.492227	5.82294e-31
TUBE1	JPX	0.448419	2.28665e-25
YY1AP1	JPX	0.318152	7.18954e-13
ZNF419	JPX	0.32769	1.32749e-13
TAZ	AC131157.1	0.314161	1.43225e-12
BID	AL391069.2	0.301487	1.19472e-11
CHMP6	AL391069.2	0.338632	1.77455e-14
EGLN2	AL391069.2	0.354375	8.49991e-16
GPX4	AL391069.2	0.422534	2.00941e-22
MAP1LC3A	AL391069.2	0.368754	4.55023e-17
PHKG2	AL391069.2	0.439081	2.82171e-24
PRDX6	AL391069.2	0.324872	2.20044e-13
STMN1	AL391069.2	0.301426	1.20682e-11
WIPI2	AL391069.2	0.311341	2.31669e-12
AKR1C1	LINC01752	0.333248	4.82427e-14
AKR1C2	LINC01752	0.347823	3.07374e-15
AKR1C3	LINC01752	0.350341	1.88228e-15
BID	LINC01752	0.412936	2.14635e-21
GPX2	LINC01752	0.391276	3.42168e-19
NQO1	LINC01752	0.310808	2.53572e-12
PRDX1	LINC01752	0.349741	2.11666e-15
ABCC1	AP003119.3	0.338751	1.73511e-14
FTH1	AP003119.3	0.382803	2.25253e-18
GCLC	AP003119.3	0.306261	5.43884e-12
GPX2	AP003119.3	0.32201	3.65668e-13
PGD	AP003119.3	0.339669	1.46011e-14
SLC7A11	AP003119.3	0.352576	1.21355e-15
TXNRD1	AP003119.3	0.377847	6.61331e-18
GPX4	AL391834.2	0.306165	5.52596e-12
HMGB1	AL391834.2	0.304287	7.5438e-12
ISCU	AL391834.2	0.394684	1.57909e-19
NGB	AL049870.3	0.328616	1.12313e-13
ENPP2	AC009041.2	0.311526	2.24502e-12
MYB	AC009041.2	0.501682	2.80597e-32
ACSF2	AC067838.1	0.31038	2.72609e-12
ANO6	AC067838.1	-0.350719	1.74819e-15
ATF4	AC067838.1	0.408434	6.35108e-21
ATG4D	AC067838.1	0.361467	2.04352e-16
BACH1	AC067838.1	-0.320336	4.90877e-13
CD44	AC067838.1	-0.342253	8.95632e-15
CDKN2A	AC067838.1	0.387777	7.50031e-19
CISD1	AC067838.1	0.436812	5.13587e-24
EGLN2	AC067838.1	0.418656	5.28128e-22
ELAVL1	AC067838.1	0.315226	1.19286e-12
FANCD2	AC067838.1	0.315413	1.15521e-12
FH	AC067838.1	0.357508	4.54842e-16
GPX4	AC067838.1	0.519322	7.55217e-35
HELLS	AC067838.1	0.352521	1.22671e-15
HIF1A	AC067838.1	-0.360814	2.33364e-16
HMGB1	AC067838.1	0.366034	8.00784e-17
ISCU	AC067838.1	0.486086	3.97047e-30
LONP1	AC067838.1	0.329542	9.49695e-14
MAP1LC3A	AC067838.1	0.485608	4.60249e-30
MTDH	AC067838.1	-0.344519	5.81169e-15
MYB	AC067838.1	0.379472	4.65542e-18
PANX1	AC067838.1	-0.337183	2.3269e-14
PEBP1	AC067838.1	0.480487	2.20958e-29
PHKG2	AC067838.1	0.499634	5.45528e-32
SLC2A8	AC067838.1	0.360023	2.73953e-16
SOCS1	AC067838.1	0.507482	4.16548e-33
STMN1	AC067838.1	0.446384	3.97964e-25
TAZ	AC067838.1	0.469767	5.41969e-28
EGLN2	AC105446.1	0.341914	9.55104e-15
AKR1C2	LINC02570	0.328989	1.04972e-13
ATM	AC011477.2	0.348815	2.53523e-15
TUBE1	AC011477.2	0.331137	7.10356e-14
ZFP69B	AC011477.2	0.300172	1.48031e-11
ZNF419	AC011477.2	0.422483	2.03544e-22
ATP5MC3	AC010894.2	0.490423	1.02772e-30
DDIT3	AC010894.2	0.318323	6.97897e-13
LONP1	AC010894.2	0.33797	2.00896e-14
PHKG2	AC010894.2	0.360769	2.35495e-16
PRDX6	AC010894.2	0.33933	1.55628e-14
TAZ	AC010894.2	0.425775	8.8767e-23
WIPI2	AC010894.2	0.340472	1.25513e-14
CISD1	LINC01569	0.392171	2.79512e-19
FH	LINC01569	0.314228	1.41595e-12
GPX4	LINC01569	0.3911	3.56055e-19
HELLS	LINC01569	0.300997	1.29418e-11
ISCU	LINC01569	0.415191	1.23883e-21
MAP1LC3A	LINC01569	0.462335	4.66555e-27
PHKG2	LINC01569	0.470887	3.89997e-28
SOCS1	LINC01569	0.346574	3.91389e-15
SQSTM1	LINC01569	0.307214	4.63948e-12
TAZ	LINC01569	0.468127	8.75502e-28
TUBE1	TMEM147-AS1	0.378612	5.60755e-18
ZNF419	TMEM147-AS1	0.303187	9.04259e-12
ABCC1	ZEB1-AS1	0.365478	8.98217e-17
AKR1C3	ZEB1-AS1	0.300141	1.48779e-11
ELAVL1	ZEB1-AS1	0.326209	1.73227e-13
FADS2	ZEB1-AS1	0.387389	8.17864e-19
GABARAPL1	ZEB1-AS1	0.412255	2.53188e-21
GABPB1	ZEB1-AS1	0.362513	1.6512e-16
GCLC	ZEB1-AS1	0.316315	9.88687e-13
HELLS	ZEB1-AS1	0.316049	1.03521e-12
IDH1	ZEB1-AS1	0.334432	3.8787e-14
KEAP1	ZEB1-AS1	0.335217	3.3539e-14
KLHL24	ZEB1-AS1	0.463369	3.46891e-27
MAFG	ZEB1-AS1	0.310193	2.81352e-12
PRDX6	ZEB1-AS1	0.313389	1.63481e-12
SNX4	ZEB1-AS1	0.32143	4.05002e-13
SQSTM1	ZEB1-AS1	0.355541	6.74075e-16
TFRC	ZEB1-AS1	0.337845	2.05648e-14
TXNRD1	ZEB1-AS1	0.341227	1.088e-14
YY1AP1	ZEB1-AS1	0.370405	3.22031e-17
ATF4	AC009283.1	0.336223	2.78264e-14
DDIT3	AC009283.1	0.330288	8.29237e-14
GABPB1	AC009283.1	0.300905	1.31378e-11
PHKG2	AC009283.1	0.31901	6.19142e-13
SOCS1	AC009283.1	0.32374	2.69182e-13
TAZ	AC009283.1	0.311268	2.34549e-12
ACSF2	MAPKAPK5-AS1	0.316648	9.3332e-13
AIFM2	MAPKAPK5-AS1	0.437878	3.87789e-24
ANO6	MAPKAPK5-AS1	-0.372181	2.21526e-17
ASNS	MAPKAPK5-AS1	0.429211	3.69678e-23
ATF4	MAPKAPK5-AS1	0.578074	1.37505e-44
ATG4D	MAPKAPK5-AS1	0.381874	2.76009e-18
ATP5MC3	MAPKAPK5-AS1	0.370891	2.9079e-17
BACH1	MAPKAPK5-AS1	-0.415184	1.24091e-21
BID	MAPKAPK5-AS1	0.501368	3.10833e-32
CD44	MAPKAPK5-AS1	-0.306765	5.00062e-12
CDKN1A	MAPKAPK5-AS1	-0.300299	1.45011e-11
CISD1	MAPKAPK5-AS1	0.45986	9.44682e-27
CISD2	MAPKAPK5-AS1	0.4171	7.75462e-22
DDIT3	MAPKAPK5-AS1	0.486869	3.11494e-30
DUOX1	MAPKAPK5-AS1	-0.420364	3.456e-22
EGLN2	MAPKAPK5-AS1	0.546706	3.78183e-39
ELAVL1	MAPKAPK5-AS1	0.331056	7.20955e-14
EPAS1	MAPKAPK5-AS1	-0.342197	9.0519e-15
FH	MAPKAPK5-AS1	0.442014	1.29238e-24
GABARAPL2	MAPKAPK5-AS1	0.392435	2.63311e-19
GABPB1	MAPKAPK5-AS1	0.375725	1.04301e-17
GPX2	MAPKAPK5-AS1	0.305504	6.16717e-12
GPX4	MAPKAPK5-AS1	0.53693	1.43969e-37
HIF1A	MAPKAPK5-AS1	-0.305885	5.78904e-12
HMGB1	MAPKAPK5-AS1	0.386878	9.16321e-19
ISCU	MAPKAPK5-AS1	0.480615	2.12564e-29
KEAP1	MAPKAPK5-AS1	0.341893	9.58956e-15
LONP1	MAPKAPK5-AS1	0.442296	1.19823e-24
MAP1LC3A	MAPKAPK5-AS1	0.454078	4.79977e-26
MTOR	MAPKAPK5-AS1	-0.348287	2.80939e-15
OXSR1	MAPKAPK5-AS1	-0.304594	7.17075e-12
PANX1	MAPKAPK5-AS1	-0.409624	4.77581e-21
PEBP1	MAPKAPK5-AS1	0.552745	3.75748e-40
PHKG2	MAPKAPK5-AS1	0.624051	1.03886e-53
PRDX1	MAPKAPK5-AS1	0.308779	3.56997e-12
PRDX6	MAPKAPK5-AS1	0.480171	2.43261e-29
RB1	MAPKAPK5-AS1	-0.316109	1.02451e-12
RPL8	MAPKAPK5-AS1	0.444021	7.54005e-25
SELENOS	MAPKAPK5-AS1	0.392825	2.41026e-19
SLC1A5	MAPKAPK5-AS1	0.409294	5.16892e-21
SLC2A8	MAPKAPK5-AS1	0.431586	2.00564e-23
STMN1	MAPKAPK5-AS1	0.435613	7.03459e-24
TAZ	MAPKAPK5-AS1	0.576423	2.75049e-44
TRIB3	MAPKAPK5-AS1	0.341926	9.53037e-15
TUBE1	MAPKAPK5-AS1	0.431859	1.86921e-23
ZNF419	MAPKAPK5-AS1	0.488848	1.68238e-30
NNMT	AC069360.1	0.41491	1.32711e-21
PLIN4	AC069360.1	0.385791	1.16615e-18
PRKAA2	AC069360.1	0.371371	2.62813e-17
AIFM2	AL392172.1	0.376975	7.97765e-18
ANO6	AL392172.1	-0.344921	5.3804e-15
ASNS	AL392172.1	0.308361	3.82946e-12
ATF4	AL392172.1	0.420079	3.71013e-22
ATG4D	AL392172.1	0.409432	5.00161e-21
BACH1	AL392172.1	-0.377094	7.77688e-18
BID	AL392172.1	0.377616	6.95114e-18
CAV1	AL392172.1	-0.325545	1.95126e-13
CD44	AL392172.1	-0.31607	1.03132e-12
CDKN1A	AL392172.1	-0.307532	4.39944e-12
CISD1	AL392172.1	0.38677	9.38586e-19
CISD2	AL392172.1	0.32651	1.64132e-13
DDIT3	AL392172.1	0.301134	1.26574e-11
DUOX1	AL392172.1	-0.316504	9.56806e-13
EGLN2	AL392172.1	0.452905	6.64835e-26
ELAVL1	AL392172.1	0.365174	9.56306e-17
FADS2	AL392172.1	0.317524	8.01832e-13
FANCD2	AL392172.1	0.340264	1.30517e-14
FH	AL392172.1	0.467742	9.79411e-28
FTL	AL392172.1	0.325951	1.81447e-13
GABPB1	AL392172.1	0.321737	3.83696e-13
GOT1	AL392172.1	0.306997	4.81078e-12
GPX4	AL392172.1	0.593723	1.57675e-47
HELLS	AL392172.1	0.324777	2.23778e-13
HMGB1	AL392172.1	0.356946	5.09078e-16
ISCU	AL392172.1	0.472907	2.14814e-28
KEAP1	AL392172.1	0.366657	7.03926e-17
LONP1	AL392172.1	0.430211	2.85927e-23
MAP1LC3A	AL392172.1	0.422766	1.89585e-22
PANX1	AL392172.1	-0.408175	6.75683e-21
PEBP1	AL392172.1	0.396261	1.10044e-19
PHKG2	AL392172.1	0.536472	1.70227e-37
PRDX6	AL392172.1	0.494122	3.19464e-31
SLC1A5	AL392172.1	0.346238	4.17604e-15
SLC2A8	AL392172.1	0.365433	9.06582e-17
SOCS1	AL392172.1	0.323082	3.02491e-13
STMN1	AL392172.1	0.522569	2.4459e-35
TAZ	AL392172.1	0.471221	3.53448e-28
TUBE1	AL392172.1	0.360078	2.70926e-16
YY1AP1	AL392172.1	0.303866	8.08623e-12
ZNF419	AL392172.1	0.313506	1.60244e-12
ATG4D	LINC00324	0.308143	3.97203e-12
HELLS	LINC00324	0.30079	1.33875e-11
HMGB1	LINC00324	0.33526	3.32765e-14
ISCU	LINC00324	0.386028	1.10662e-18
KEAP1	LINC00324	0.365888	8.25236e-17
KLHL24	LINC00324	0.374256	1.42684e-17
SP1	LINC00324	0.307511	4.41498e-12
TP53	LINC00324	0.315651	1.10867e-12
ULK2	LINC00324	0.312755	1.82153e-12
ACVR1B	LINC01560	0.328929	1.06126e-13
BRD4	LINC01560	0.32149	4.00759e-13
CEBPG	LINC01560	0.323888	2.62158e-13
ELAVL1	LINC01560	0.445573	4.95876e-25
FADS2	LINC01560	0.364044	1.20661e-16
FANCD2	LINC01560	0.354696	7.9765e-16
GABARAPL1	LINC01560	0.365138	9.63405e-17
GABPB1	LINC01560	0.496013	1.74892e-31
HELLS	LINC01560	0.471172	3.58662e-28
HSD17B11	LINC01560	0.303305	8.86944e-12
IREB2	LINC01560	0.304403	7.39994e-12
KLHL24	LINC01560	0.534773	3.16259e-37
LPIN1	LINC01560	0.32612	1.76039e-13
MAPK9	LINC01560	0.349946	2.03342e-15
NFE2L2	LINC01560	0.317277	8.37002e-13
PIK3CA	LINC01560	0.344607	5.7145e-15
SIRT1	LINC01560	0.394117	1.79694e-19
SNX4	LINC01560	0.40018	4.45043e-20
SP1	LINC01560	0.365171	9.56987e-17
STMN1	LINC01560	0.395122	1.42854e-19
TUBE1	LINC01560	0.427938	5.11958e-23
ULK2	LINC01560	0.301232	1.24563e-11
YY1AP1	LINC01560	0.345648	4.67933e-15
ANO6	AC005076.1	-0.308488	3.74886e-12
ASNS	AC005076.1	0.357178	4.86018e-16
BACH1	AC005076.1	-0.306713	5.0441e-12
EGLN2	AC005076.1	0.335477	3.19624e-14
FH	AC005076.1	0.346719	3.80589e-15
GABARAPL2	AC005076.1	0.328642	1.11774e-13
GPX4	AC005076.1	0.33394	4.24741e-14
LONP1	AC005076.1	0.343094	7.63113e-15
MAP1LC3A	AC005076.1	0.309337	3.25059e-12
PANX1	AC005076.1	-0.31151	2.25141e-12
PEBP1	AC005076.1	0.401751	3.08501e-20
PHKG2	AC005076.1	0.461354	6.17506e-27
PRDX6	AC005076.1	0.332932	5.1129e-14
SLC2A8	AC005076.1	0.329784	9.08776e-14
STMN1	AC005076.1	0.418123	6.02448e-22
TAZ	AC005076.1	0.483438	8.9761e-30
HRAS	MIR205HG	0.302964	9.37985e-12
IREB2	MIR205HG	-0.328819	1.08263e-13
TAZ	MIR205HG	0.330835	7.50641e-14
TLR4	MIR205HG	-0.314834	1.27609e-12
ZEB1	MIR205HG	-0.335895	2.95778e-14
AIFM2	AC018645.2	0.361871	1.88208e-16
ATG4D	AC018645.2	0.311436	2.27966e-12
BID	AC018645.2	0.314498	1.35201e-12
ELAVL1	AC018645.2	0.384105	1.69212e-18
GABPB1	AC018645.2	0.355707	6.5214e-16
GPX4	AC018645.2	0.336246	2.77086e-14
HELLS	AC018645.2	0.356893	5.14518e-16
HMGB1	AC018645.2	0.30269	9.81178e-12
ISCU	AC018645.2	0.369892	3.58606e-17
KLHL24	AC018645.2	0.31789	7.52458e-13
PANX1	AC018645.2	-0.322103	3.59677e-13
PEBP1	AC018645.2	0.410965	3.4583e-21
PHKG2	AC018645.2	0.309136	3.36201e-12
SLC1A5	AC018645.2	0.333915	4.26685e-14
STMN1	AC018645.2	0.333809	4.35095e-14
TAZ	AC018645.2	0.32825	1.19994e-13
TUBE1	AC018645.2	0.314224	1.41708e-12
CEBPG	AC132872.1	0.417075	7.80128e-22
PHKG2	AC132872.1	0.393261	2.18329e-19
TAZ	AC132872.1	0.471593	3.16788e-28
TUBE1	AC132872.1	0.309165	3.34589e-12
ZNF419	AC132872.1	0.339961	1.38197e-14
BID	AL355001.2	0.301437	1.20457e-11
CHMP6	AL355001.2	0.340176	1.32724e-14
PHKG2	AL355001.2	0.412335	2.48327e-21
TAZ	AL355001.2	0.410479	3.88793e-21
WIPI2	AL355001.2	0.331682	6.43037e-14
AIFM2	SNHG20	0.363044	1.48132e-16
ANO6	SNHG20	-0.341936	9.51245e-15
ATF4	SNHG20	0.433209	1.3172e-23
ATG3	SNHG20	0.344692	5.62242e-15
ATG4D	SNHG20	0.432525	1.57291e-23
BACH1	SNHG20	-0.329003	1.04718e-13
BAP1	SNHG20	0.302376	1.03301e-11
BID	SNHG20	0.376798	8.28713e-18
CDKN1A	SNHG20	-0.307677	4.29405e-12
DRD4	SNHG20	0.315425	1.15273e-12
EGLN2	SNHG20	0.306656	5.09279e-12
ELAVL1	SNHG20	0.487681	2.42083e-30
FADS2	SNHG20	0.314009	1.47019e-12
FANCD2	SNHG20	0.344897	5.40572e-15
GABPB1	SNHG20	0.399489	5.22496e-20
GPX4	SNHG20	0.314777	1.28874e-12
HELLS	SNHG20	0.388397	6.53224e-19
ISCU	SNHG20	0.42449	1.22847e-22
KEAP1	SNHG20	0.37364	1.62662e-17
LONP1	SNHG20	0.375874	1.01024e-17
LPIN1	SNHG20	0.367295	6.16557e-17
MAFG	SNHG20	0.356796	5.24678e-16
MYB	SNHG20	0.417762	6.58686e-22
PANX1	SNHG20	-0.337489	2.19799e-14
PCK2	SNHG20	0.355385	6.95372e-16
PEBP1	SNHG20	0.464991	2.17511e-27
PHKG2	SNHG20	0.515457	2.84526e-34
PRDX6	SNHG20	0.344648	5.66919e-15
PSAT1	SNHG20	0.316559	9.47777e-13
SLC2A8	SNHG20	0.360588	2.44326e-16
SOCS1	SNHG20	0.327872	1.28474e-13
STMN1	SNHG20	0.436815	5.13236e-24
TAZ	SNHG20	0.485416	4.88423e-30
TUBE1	SNHG20	0.488776	1.72094e-30
YY1AP1	SNHG20	0.340931	1.1508e-14
ZNF419	SNHG20	0.412096	2.63125e-21
ACSF2	AC010542.5	0.377355	7.3525e-18
ANO6	AC010542.5	-0.345102	5.1965e-15
ATF4	AC010542.5	0.37342	1.70432e-17
ATG3	AC010542.5	0.340218	1.31672e-14
BACH1	AC010542.5	-0.302632	9.90592e-12
CDKN2A	AC010542.5	0.320711	4.59647e-13
DRD4	AC010542.5	0.312594	1.87218e-12
EGLN2	AC010542.5	0.451065	1.10585e-25
FH	AC010542.5	0.344684	5.6311e-15
GPX4	AC010542.5	0.416329	9.37256e-22
HELLS	AC010542.5	0.334288	3.98319e-14
HIF1A	AC010542.5	-0.339777	1.43086e-14
HMGB1	AC010542.5	0.350818	1.71461e-15
ISCU	AC010542.5	0.406165	1.09053e-20
LONP1	AC010542.5	0.320665	4.63339e-13
PANX1	AC010542.5	-0.34575	4.58811e-15
PEBP1	AC010542.5	0.39042	4.1504e-19
PHKG2	AC010542.5	0.612869	2.36505e-51
SAT1	AC010542.5	0.320341	4.90495e-13
SLC2A8	AC010542.5	0.403273	2.15949e-20
SOCS1	AC010542.5	0.310409	2.71286e-12
STMN1	AC010542.5	0.511901	9.49693e-34
TAZ	AC010542.5	0.586568	3.64886e-46
TSC22D3	AC010542.5	0.300688	1.36102e-11
MAFG	AC022211.3	0.33617	2.81052e-14
TUBE1	AC022211.3	0.339067	1.63539e-14
DRD4	AP005482.1	0.317784	7.66454e-13
KRAS	AP005482.1	0.444202	7.18186e-25
GPX2	AC122685.1	0.340336	1.28759e-14
ANO6	DCST1-AS1	-0.316895	8.94289e-13
ATG3	DCST1-AS1	0.331139	7.10124e-14
ATG4D	DCST1-AS1	0.301909	1.1151e-11
CDKN2A	DCST1-AS1	0.353258	1.0607e-15
FH	DCST1-AS1	0.389574	5.01903e-19
GPX4	DCST1-AS1	0.323508	2.80459e-13
HELLS	DCST1-AS1	0.361103	2.2008e-16
HMGB1	DCST1-AS1	0.307956	4.09878e-12
MYB	DCST1-AS1	0.338792	1.72203e-14
PEBP1	DCST1-AS1	0.308618	3.66812e-12
PHKG2	DCST1-AS1	0.426354	7.66459e-23
STMN1	DCST1-AS1	0.423946	1.40926e-22
TAZ	DCST1-AS1	0.409937	4.42986e-21
YY1AP1	DCST1-AS1	0.346213	4.19655e-15
ACVR1B	AC139795.2	0.467557	1.03385e-27
AGPAT3	AC139795.2	0.444998	5.7934e-25
ARRDC3	AC139795.2	0.370036	3.47966e-17
ATG4D	AC139795.2	0.436896	5.02295e-24
ATM	AC139795.2	0.342848	7.99661e-15
BRD4	AC139795.2	0.33348	4.62254e-14
CAV1	AC139795.2	-0.309811	3.00098e-12
CDKN1A	AC139795.2	-0.337759	2.08968e-14
CS	AC139795.2	0.350198	1.93581e-15
ELAVL1	AC139795.2	0.403584	2.00705e-20
FADS2	AC139795.2	0.45604	2.77412e-26
FANCD2	AC139795.2	0.443982	7.61949e-25
GABPB1	AC139795.2	0.369841	3.62512e-17
GCH1	AC139795.2	0.337085	2.36979e-14
GOT1	AC139795.2	0.356216	5.89173e-16
HELLS	AC139795.2	0.562637	7.72144e-42
ISCU	AC139795.2	0.439637	2.43486e-24
KEAP1	AC139795.2	0.377717	6.80056e-18
KLHL24	AC139795.2	0.460277	8.3908e-27
LPIN1	AC139795.2	0.436476	5.61018e-24
MAPK8	AC139795.2	0.484337	6.8112e-30
MAPK9	AC139795.2	0.473025	2.07424e-28
MYB	AC139795.2	0.40462	1.57235e-20
NOS2	AC139795.2	0.330774	7.58993e-14
PANX1	AC139795.2	-0.332314	5.72705e-14
SETD1B	AC139795.2	0.355995	6.15708e-16
SIRT1	AC139795.2	0.384531	1.54062e-18
SNX4	AC139795.2	0.361353	2.09151e-16
SP1	AC139795.2	0.520394	5.21282e-35
SQSTM1	AC139795.2	0.404953	1.45313e-20
STMN1	AC139795.2	0.351938	1.37588e-15
TP53	AC139795.2	0.47158	3.17942e-28
TUBE1	AC139795.2	0.388174	6.86455e-19
YY1AP1	AC139795.2	0.463391	3.44745e-27
ATG7	LINC02195	0.300379	1.43133e-11
CAPG	LINC02195	0.383243	2.04538e-18
CYBB	LINC02195	0.313857	1.50886e-12
IFNG	LINC02195	0.63823	7.69873e-57
ISCU	LINC02195	0.316187	1.01072e-12
PML	LINC02195	0.362105	1.79457e-16
SAT1	LINC02195	0.307086	4.74029e-12
SOCS1	LINC02195	0.307245	4.61572e-12
WIPI2	AL138976.2	0.338594	1.78711e-14
ALOX12B	AC004816.1	0.402561	2.55192e-20
ALOXE3	AC004816.1	0.41809	6.07404e-22
DPP4	AC004816.1	0.307401	4.49736e-12
MAPK3	AC004816.1	0.342497	8.54943e-15
MAPK9	AC004816.1	-0.305693	5.97655e-12
AIFM2	NIFK-AS1	0.312819	1.80183e-12
BACH1	NIFK-AS1	-0.309132	3.36429e-12
BID	NIFK-AS1	0.339616	1.47492e-14
CDKN1A	NIFK-AS1	-0.349839	2.07645e-15
DRD4	NIFK-AS1	0.323209	2.95762e-13
DUOX1	NIFK-AS1	-0.323359	2.87985e-13
ELAVL1	NIFK-AS1	0.378039	6.34526e-18
FADS2	NIFK-AS1	0.313065	1.72783e-12
GABARAPL1	NIFK-AS1	0.307428	4.47697e-12
GABARAPL2	NIFK-AS1	0.304598	7.16553e-12
GABPB1	NIFK-AS1	0.383854	1.78814e-18
HELLS	NIFK-AS1	0.339103	1.62428e-14
HMGB1	NIFK-AS1	0.315615	1.11553e-12
ISCU	NIFK-AS1	0.36732	6.13444e-17
KLHL24	NIFK-AS1	0.341661	1.00219e-14
MAP1LC3A	NIFK-AS1	0.344917	5.38409e-15
PANX1	NIFK-AS1	-0.316673	9.29255e-13
PEBP1	NIFK-AS1	0.32441	2.38929e-13
PHKG2	NIFK-AS1	0.417202	7.56167e-22
STMN1	NIFK-AS1	0.408647	6.03548e-21
TAZ	NIFK-AS1	0.440267	2.05971e-24
TUBE1	NIFK-AS1	0.424553	1.20919e-22
WIPI2	NIFK-AS1	0.308054	4.0317e-12
ZNF419	NIFK-AS1	0.386308	1.04005e-18
ELAVL1	RUSC1-AS1	0.311559	2.23268e-12
FADS2	RUSC1-AS1	0.33976	1.4354e-14
FANCD2	RUSC1-AS1	0.364119	1.18827e-16
FH	RUSC1-AS1	0.363847	1.25663e-16
GABPB1	RUSC1-AS1	0.323531	2.79328e-13
HELLS	RUSC1-AS1	0.384098	1.69486e-18
HMGB1	RUSC1-AS1	0.306945	4.85319e-12
LPIN1	RUSC1-AS1	0.46873	7.34319e-28
PHKG2	RUSC1-AS1	0.392559	2.56052e-19
SNX4	RUSC1-AS1	0.307208	4.64441e-12
TAZ	RUSC1-AS1	0.399836	4.82101e-20
TUBE1	RUSC1-AS1	0.398888	6.00619e-20
YY1AP1	RUSC1-AS1	0.394933	1.49158e-19
PRDX6	AC010275.1	0.323039	3.04797e-13
ACVR1B	RAD51-AS1	0.370727	3.01001e-17
ATG3	RAD51-AS1	0.305909	5.76622e-12
ATG4D	RAD51-AS1	0.304666	7.08602e-12
ATM	RAD51-AS1	0.33987	1.40588e-14
CEBPG	RAD51-AS1	0.305262	6.41943e-12
ELAVL1	RAD51-AS1	0.343428	7.15982e-15
FADS2	RAD51-AS1	0.319067	6.13018e-13
FANCD2	RAD51-AS1	0.427243	6.11244e-23
GABPB1	RAD51-AS1	0.486093	3.96168e-30
HELLS	RAD51-AS1	0.511186	1.20831e-33
HMGB1	RAD51-AS1	0.301278	1.2362e-11
ISCU	RAD51-AS1	0.370374	3.24167e-17
KLHL24	RAD51-AS1	0.349171	2.36548e-15
LPIN1	RAD51-AS1	0.40485	1.48914e-20
MYB	RAD51-AS1	0.488072	2.14352e-30
PANX1	RAD51-AS1	-0.306404	5.31059e-12
PEBP1	RAD51-AS1	0.306769	4.99771e-12
PHKG2	RAD51-AS1	0.376087	9.65232e-18
SNX4	RAD51-AS1	0.336558	2.61454e-14
SP1	RAD51-AS1	0.348753	2.5662e-15
STMN1	RAD51-AS1	0.398083	7.23559e-20
TAZ	RAD51-AS1	0.412809	2.21352e-21
TUBE1	RAD51-AS1	0.544422	8.94362e-39
YY1AP1	RAD51-AS1	0.374264	1.42431e-17
ZNF419	RAD51-AS1	0.347853	3.05621e-15
GABARAPL2	CFAP58-DT	0.329869	8.94948e-14
BID	AC091271.1	0.342867	7.96779e-15
ELAVL1	AC091271.1	0.354673	8.01279e-16
GABARAPL1	AC091271.1	0.379784	4.35068e-18
GABARAPL2	AC091271.1	0.368155	5.15532e-17
GABPB1	AC091271.1	0.388893	5.8463e-19
GPX2	AC091271.1	0.34713	3.51543e-15
KLHL24	AC091271.1	0.405645	1.23379e-20
PEBP1	AC091271.1	0.311012	2.44974e-12
PSAT1	AC091271.1	0.321317	4.13186e-13
SNX4	AC091271.1	0.30031	1.44755e-11
STMN1	AC091271.1	0.319894	5.30461e-13
TAZ	AC091271.1	0.327052	1.48899e-13
TUBE1	AC091271.1	0.342529	8.49761e-15
WIPI1	AC091271.1	0.321272	4.16437e-13
BRD4	AC007342.4	0.32035	4.89727e-13
CS	AC007342.4	0.316853	9.00827e-13
GCH1	AC007342.4	0.3246	2.30966e-13
IDH1	AC007342.4	0.315914	1.05957e-12
IREB2	AC007342.4	0.335483	3.19259e-14
KLHL24	AC007342.4	0.319913	5.28702e-13
LPCAT3	AC007342.4	0.419799	3.97727e-22
MAP3K5	AC007342.4	0.322508	3.34873e-13
NFE2L2	AC007342.4	0.35348	1.015e-15
PIK3CA	AC007342.4	0.323826	2.65088e-13
SETD1B	AC007342.4	0.371228	2.7085e-17
SP1	AC007342.4	0.413951	1.6767e-21
YY1AP1	AC007342.4	0.400737	3.90868e-20
ACVR1B	SNHG4	0.368261	5.04343e-17
AIFM2	SNHG4	0.306314	5.39097e-12
ATM	SNHG4	0.348211	2.85101e-15
BRD4	SNHG4	0.309298	3.2719e-12
CS	SNHG4	0.481201	1.77845e-29
ELAVL1	SNHG4	0.305709	5.96154e-12
FANCD2	SNHG4	0.309959	2.92688e-12
GABPB1	SNHG4	0.317435	8.14365e-13
HELLS	SNHG4	0.374374	1.3915e-17
LPIN1	SNHG4	0.364562	1.08476e-16
MAFG	SNHG4	0.311277	2.34213e-12
MAPK9	SNHG4	0.341062	1.12263e-14
SETD1B	SNHG4	0.308164	3.95833e-12
SIRT1	SNHG4	0.300559	1.38995e-11
SNX4	SNHG4	0.356232	5.87318e-16
SP1	SNHG4	0.312173	2.01151e-12
TUBE1	SNHG4	0.405834	1.17982e-20
YY1AP1	SNHG4	0.301906	1.11578e-11
ACSF2	PTOV1-AS1	0.346865	3.70059e-15
AGPAT3	PTOV1-AS1	0.340579	1.22984e-14
ATG3	PTOV1-AS1	0.399889	4.76157e-20
ATG4D	PTOV1-AS1	0.340258	1.3068e-14
CDKN2A	PTOV1-AS1	0.430602	2.58567e-23
CISD1	PTOV1-AS1	0.374047	1.49168e-17
CISD2	PTOV1-AS1	0.386164	1.07365e-18
FANCD2	PTOV1-AS1	0.408035	6.98815e-21
GCH1	PTOV1-AS1	0.322016	3.65235e-13
GOT1	PTOV1-AS1	0.319364	5.81975e-13
GPX4	PTOV1-AS1	0.366063	7.95994e-17
HELLS	PTOV1-AS1	0.453563	5.53825e-26
HMGB1	PTOV1-AS1	0.37653	8.7772e-18
ISCU	PTOV1-AS1	0.577861	1.50399e-44
MAP1LC3A	PTOV1-AS1	0.359534	3.02471e-16
MAPK8	PTOV1-AS1	0.361721	1.94048e-16
MAPK9	PTOV1-AS1	0.32503	2.13921e-13
PANX1	PTOV1-AS1	-0.318089	7.26928e-13
PHKG2	PTOV1-AS1	0.361691	1.95262e-16
SLC1A5	PTOV1-AS1	0.348017	2.96038e-15
SOCS1	PTOV1-AS1	0.360648	2.41368e-16
STMN1	PTOV1-AS1	0.542507	1.83163e-38
TAZ	PTOV1-AS1	0.312833	1.79761e-12
TP53	PTOV1-AS1	0.332615	5.41928e-14
TSC22D3	PTOV1-AS1	0.312796	1.80873e-12
ZNF419	PTOV1-AS1	0.319631	5.55396e-13
ACVR1B	AC006206.2	0.409579	4.82794e-21
FADS2	AC006206.2	0.329161	1.01755e-13
GABARAPL1	AC006206.2	0.362923	1.51827e-16
KLHL24	AC006206.2	0.449029	1.93522e-25
LPCAT3	AC006206.2	0.480848	1.97997e-29
NFE2L2	AC006206.2	0.302897	9.48339e-12
PIK3CA	AC006206.2	0.392154	2.8061e-19
SIRT1	AC006206.2	0.316758	9.15692e-13
SP1	AC006206.2	0.34017	1.32858e-14
TUBE1	AC006206.2	0.31895	6.25607e-13
YY1AP1	AC006206.2	0.345158	5.14078e-15
ACVR1B	AL132989.1	0.402566	2.54906e-20
ATM	AL132989.1	0.400695	3.94726e-20
FANCD2	AL132989.1	0.346894	3.67932e-15
HELLS	AL132989.1	0.406561	9.92662e-21
KLHL24	AL132989.1	0.300029	1.51507e-11
LPIN1	AL132989.1	0.355581	6.68717e-16
MAPK8	AL132989.1	0.332596	5.43872e-14
SETD1B	AL132989.1	0.408218	6.68781e-21
SIRT1	AL132989.1	0.358779	3.52229e-16
SNX4	AL132989.1	0.330474	8.0158e-14
SP1	AL132989.1	0.419845	3.93245e-22
TUBE1	AL132989.1	0.406369	1.03912e-20
ELAVL1	CIRBP-AS1	0.342124	9.17735e-15
KEAP1	CIRBP-AS1	0.333029	5.02296e-14
PHKG2	CIRBP-AS1	0.318748	6.4806e-13
PRDX6	CIRBP-AS1	0.31095	2.47554e-12
WIPI2	CIRBP-AS1	0.32438	2.40221e-13
HIC1	AL139393.2	0.421187	2.81477e-22
NOX4	AL139393.2	0.379854	4.28487e-18
ZEB1	AL139393.2	0.360758	2.36065e-16
AIFM2	MCF2L-AS1	0.345035	5.26428e-15
ATG3	MCF2L-AS1	0.338046	1.9806e-14
ATG4D	MCF2L-AS1	0.441126	1.63819e-24
BRD4	MCF2L-AS1	0.325934	1.82008e-13
CAV1	MCF2L-AS1	-0.335611	3.11766e-14
CDKN1A	MCF2L-AS1	-0.316574	9.45294e-13
CS	MCF2L-AS1	0.306275	5.42568e-12
ELAVL1	MCF2L-AS1	0.444952	5.86505e-25
FADS2	MCF2L-AS1	0.379459	4.66795e-18
FANCD2	MCF2L-AS1	0.349301	2.30627e-15
GABPB1	MCF2L-AS1	0.352636	1.1993e-15
GOT1	MCF2L-AS1	0.426464	7.45243e-23
GPX4	MCF2L-AS1	0.321008	4.36263e-13
HELLS	MCF2L-AS1	0.466664	1.3403e-27
HMGB1	MCF2L-AS1	0.395021	1.46204e-19
ISCU	MCF2L-AS1	0.417439	7.13195e-22
KEAP1	MCF2L-AS1	0.399544	5.15833e-20
KLHL24	MCF2L-AS1	0.541892	2.30407e-38
LPIN1	MCF2L-AS1	0.428885	4.01852e-23
MYB	MCF2L-AS1	0.331143	7.09617e-14
NFE2L2	MCF2L-AS1	0.364116	1.1889e-16
PANX1	MCF2L-AS1	-0.314457	1.36152e-12
PEBP1	MCF2L-AS1	0.323022	3.05748e-13
PIK3CA	MCF2L-AS1	0.32037	4.87943e-13
PRDX6	MCF2L-AS1	0.302377	1.03284e-11
SIRT1	MCF2L-AS1	0.37243	2.10166e-17
SNX4	MCF2L-AS1	0.318081	7.27878e-13
SP1	MCF2L-AS1	0.303402	8.72777e-12
STMN1	MCF2L-AS1	0.433025	1.3816e-23
TAZ	MCF2L-AS1	0.310189	2.81532e-12
TFRC	MCF2L-AS1	0.364705	1.05343e-16
TP53	MCF2L-AS1	0.304872	6.8488e-12
TUBE1	MCF2L-AS1	0.311484	2.26137e-12
YY1AP1	MCF2L-AS1	0.372902	1.90208e-17
ALOX12B	AC008663.1	0.306606	5.13492e-12
WIPI2	AC092171.2	0.533853	4.41714e-37
TSC22D3	AL451062.1	0.346766	3.77168e-15
EGLN2	FOXN3-AS1	0.587028	2.9887e-46
HRAS	FOXN3-AS1	0.332726	5.31049e-14
HSPB1	FOXN3-AS1	0.460346	8.22811e-27
MAPK8	FOXN3-AS1	-0.308211	3.9269e-12
MTOR	FOXN3-AS1	-0.303483	8.61241e-12
NCOA4	FOXN3-AS1	-0.331806	6.28633e-14
PHKG2	FOXN3-AS1	0.370442	3.19578e-17
RB1	FOXN3-AS1	-0.343356	7.25948e-15
RPL8	FOXN3-AS1	0.433715	1.15491e-23
SP1	FOXN3-AS1	-0.338865	1.69849e-14
TAZ	FOXN3-AS1	0.35118	1.59691e-15
ATG4D	CNNM3-DT	0.314276	1.40429e-12
ELAVL1	CNNM3-DT	0.306278	5.42347e-12
GABPB1	CNNM3-DT	0.321974	3.67959e-13
HELLS	CNNM3-DT	0.357021	5.01549e-16
PEBP1	CNNM3-DT	0.321583	3.94268e-13
PHKG2	CNNM3-DT	0.342672	8.26969e-15
STMN1	CNNM3-DT	0.304949	6.76109e-12
TAZ	CNNM3-DT	0.419729	4.04716e-22
TUBE1	CNNM3-DT	0.300409	1.42446e-11
DUSP1	AC036176.3	0.328306	1.18785e-13
ZFP36	AC036176.3	0.389197	5.4617e-19
ANO6	AC084036.1	-0.310349	2.7402e-12
ATF4	AC084036.1	0.362845	1.54278e-16
ATG4D	AC084036.1	0.380555	3.67958e-18
BACH1	AC084036.1	-0.353767	9.58966e-16
BID	AC084036.1	0.327519	1.36907e-13
EGLN2	AC084036.1	0.386089	1.09162e-18
ELAVL1	AC084036.1	0.311827	2.13323e-12
GPX4	AC084036.1	0.416391	9.23105e-22
ISCU	AC084036.1	0.44594	4.48981e-25
MAP1LC3A	AC084036.1	0.339827	1.41747e-14
MYB	AC084036.1	0.347907	3.02423e-15
PANX1	AC084036.1	-0.328249	1.20012e-13
PEBP1	AC084036.1	0.354963	7.56415e-16
PHKG2	AC084036.1	0.486473	3.52217e-30
SLC2A8	AC084036.1	0.30157	1.17864e-11
SOCS1	AC084036.1	0.343235	7.42885e-15
STMN1	AC084036.1	0.440907	1.73686e-24
TAZ	AC084036.1	0.43816	3.60015e-24
ZNF419	AC084036.1	0.383425	1.96533e-18
AGPAT3	AP003068.1	-0.312411	1.93162e-12
ARRDC3	AP003068.1	-0.35609	6.04218e-16
BECN1	AP003068.1	-0.327098	1.47673e-13
CHMP6	AP003068.1	0.324662	2.28419e-13
EGLN2	AP003068.1	0.301551	1.1823e-11
HRAS	AP003068.1	0.473429	1.83996e-28
IREB2	AP003068.1	-0.319129	6.06421e-13
KLHL24	AP003068.1	-0.338675	1.76012e-14
MAPK9	AP003068.1	-0.323006	3.06618e-13
OTUB1	AP003068.1	0.576904	2.24834e-44
PHKG2	AP003068.1	0.302588	9.97806e-12
SCP2	AP003068.1	-0.325886	1.8356e-13
SIRT1	AP003068.1	-0.313537	1.59373e-12
SP1	AP003068.1	-0.376971	7.98555e-18
ABCC1	AC016888.1	0.348108	2.90866e-15
AKR1C1	AC016888.1	0.340536	1.24003e-14
AKR1C2	AC016888.1	0.351219	1.58479e-15
AKR1C3	AC016888.1	0.328741	1.09806e-13
ATG3	AC016888.1	0.36868	4.62076e-17
ATG4D	AC016888.1	0.368902	4.4117e-17
BECN1	AC016888.1	0.395404	1.33921e-19
DUOX2	AC016888.1	0.312625	1.86235e-12
G6PD	AC016888.1	0.376174	9.47404e-18
GCH1	AC016888.1	0.319514	5.669e-13
GCLC	AC016888.1	0.328057	1.24239e-13
GPT2	AC016888.1	0.358415	3.79097e-16
GPX2	AC016888.1	0.382676	2.31611e-18
IDH1	AC016888.1	0.491543	7.22513e-31
KEAP1	AC016888.1	0.439062	2.83568e-24
MAFG	AC016888.1	0.392491	2.60017e-19
NFE2L2	AC016888.1	0.39298	2.32687e-19
NNMT	AC016888.1	-0.313209	1.68588e-12
PGD	AC016888.1	0.528684	2.83063e-36
PRDX1	AC016888.1	0.387168	8.59117e-19
SETD1B	AC016888.1	0.315288	1.18023e-12
SLC2A12	AC016888.1	0.316589	9.42844e-13
SRXN1	AC016888.1	0.342877	7.95369e-15
YY1AP1	AC016888.1	0.300091	1.50003e-11
MT1G	AL645608.7	0.307928	4.11798e-12
ATF4	AC019131.2	0.31929	5.89563e-13
ATG4D	AC019131.2	0.477687	5.15314e-29
BID	AC019131.2	0.359061	3.32775e-16
CD44	AC019131.2	-0.319685	5.50181e-13
CDKN2A	AC019131.2	0.34092	1.1532e-14
CISD1	AC019131.2	0.357729	4.35156e-16
CISD2	AC019131.2	0.377676	6.8609e-18
ELAVL1	AC019131.2	0.37611	9.60486e-18
FANCD2	AC019131.2	0.307436	4.47096e-12
GPX4	AC019131.2	0.462681	4.22552e-27
HELLS	AC019131.2	0.421793	2.41967e-22
HIF1A	AC019131.2	-0.304671	7.07956e-12
HMGB1	AC019131.2	0.332938	5.10798e-14
ISCU	AC019131.2	0.534837	3.09052e-37
KEAP1	AC019131.2	0.345436	4.87396e-15
MAP1LC3A	AC019131.2	0.422936	1.81679e-22
MAPK8	AC019131.2	0.352423	1.25055e-15
PANX1	AC019131.2	-0.351827	1.40648e-15
PEBP1	AC019131.2	0.366726	6.93811e-17
PHKG2	AC019131.2	0.355766	6.44504e-16
SLC1A5	AC019131.2	0.349245	2.33166e-15
SOCS1	AC019131.2	0.360235	2.62444e-16
STMN1	AC019131.2	0.4509	1.15746e-25
TAZ	AC019131.2	0.315147	1.20927e-12
ANO6	ZNF213-AS1	-0.30859	3.68535e-12
DRD4	ZNF213-AS1	0.383216	2.05736e-18
ELAVL1	ZNF213-AS1	0.345749	4.58924e-15
FH	ZNF213-AS1	0.32786	1.28749e-13
GABPB1	ZNF213-AS1	0.312686	1.84326e-12
ISCU	ZNF213-AS1	0.356016	6.13158e-16
MAP1LC3A	ZNF213-AS1	0.348353	2.77341e-15
MYB	ZNF213-AS1	0.386322	1.03672e-18
PANX1	ZNF213-AS1	-0.318918	6.29119e-13
PEBP1	ZNF213-AS1	0.348863	2.51163e-15
PHKG2	ZNF213-AS1	0.613025	2.19542e-51
SOCS1	ZNF213-AS1	0.349308	2.30316e-15
STMN1	ZNF213-AS1	0.359866	2.82817e-16
TAZ	ZNF213-AS1	0.441208	1.60277e-24
TUBE1	ZNF213-AS1	0.333826	4.3374e-14
WIPI2	ZNF213-AS1	0.325155	2.09206e-13
ACSL4	AC005261.1	-0.305916	5.75929e-12
ANO6	AC005261.1	-0.414045	1.63892e-21
EGLN2	AC005261.1	0.375582	1.07524e-17
ISCU	AC005261.1	0.312152	2.01851e-12
PANX1	AC005261.1	-0.348959	2.46494e-15
PHKG2	AC005261.1	0.414536	1.45392e-21
TAZ	AC005261.1	0.346641	3.86405e-15
ZNF419	AC005261.1	0.519495	7.11434e-35
ANO6	SNHG3	-0.354218	8.76929e-16
ATF4	SNHG3	0.349948	2.03286e-15
FH	SNHG3	0.309267	3.28901e-12
GABARAPL2	SNHG3	0.30125	1.24204e-11
PEBP1	SNHG3	0.375812	1.02368e-17
PHKG2	SNHG3	0.389732	4.8441e-19
RPL8	SNHG3	0.305441	6.23261e-12
STMN1	SNHG3	0.313616	1.57259e-12
TAZ	SNHG3	0.368865	4.44596e-17
HELLS	BLACAT1	0.35454	8.22647e-16
MAPK8	BLACAT1	0.313924	1.49161e-12
ATG4D	AC136475.3	0.349502	2.2174e-15
DRD4	AC136475.3	0.33649	2.64788e-14
ELAVL1	AC136475.3	0.333445	4.65297e-14
GABPB1	AC136475.3	0.36989	3.58773e-17
ISCU	AC136475.3	0.366878	6.72393e-17
PHKG2	AC136475.3	0.303893	8.05089e-12
TUBE1	AC136475.3	0.362207	1.75745e-16
BECN1	AC092368.3	0.333657	4.47429e-14
SNX4	AC092368.3	0.388697	6.10755e-19
SRC	AC092368.3	0.325444	1.98683e-13
ABCC1	AC019080.1	0.38188	2.75661e-18
ATG3	AC019080.1	0.340206	1.31974e-14
ATG4D	AC019080.1	0.40572	1.2119e-20
BRD4	AC019080.1	0.393525	2.05589e-19
CS	AC019080.1	0.301871	1.12214e-11
ELAVL1	AC019080.1	0.372802	1.94271e-17
GABARAPL1	AC019080.1	0.357189	4.84961e-16
GCLC	AC019080.1	0.376456	8.91893e-18
GPX2	AC019080.1	0.373751	1.58872e-17
IDH1	AC019080.1	0.415844	1.05584e-21
KEAP1	AC019080.1	0.405596	1.24811e-20
KLHL24	AC019080.1	0.483933	7.71172e-30
MAFG	AC019080.1	0.342011	9.37642e-15
NFE2L2	AC019080.1	0.746855	1.27177e-87
PCK2	AC019080.1	0.355631	6.62162e-16
PIK3CA	AC019080.1	0.370334	3.26872e-17
PSAT1	AC019080.1	0.365616	8.72942e-17
SNX4	AC019080.1	0.344603	5.71887e-15
SP1	AC019080.1	0.311001	2.45397e-12
TFRC	AC019080.1	0.386038	1.10402e-18
TP63	AC019080.1	0.390469	4.10426e-19
TUBE1	AC019080.1	0.301131	1.26626e-11
YY1AP1	AC019080.1	0.38768	7.66541e-19
ACSF2	AL158152.2	0.36639	7.43945e-17
ATF4	AL158152.2	0.307304	4.5709e-12
BECN1	AL158152.2	-0.314776	1.28894e-12
EGLN2	AL158152.2	0.320875	4.46545e-13
HRAS	AL158152.2	0.335616	3.11485e-14
IREB2	AL158152.2	-0.337227	2.30823e-14
LPCAT3	AL158152.2	-0.320213	5.01604e-13
MAPK1	AL158152.2	-0.351624	1.46363e-15
MAPK14	AL158152.2	-0.322394	3.41662e-13
MTOR	AL158152.2	-0.314314	1.39533e-12
PHKG2	AL158152.2	0.343086	7.64305e-15
RPL8	AL158152.2	0.381516	2.985e-18
SETD1B	AL158152.2	-0.318863	6.35173e-13
TAZ	AL158152.2	0.332025	6.03825e-14
AIFM2	AP001318.2	0.301613	1.17043e-11
ATM	AP001318.2	0.426927	6.6243e-23
PEBP1	AP001318.2	0.316616	9.38561e-13
TUBE1	AP001318.2	0.30609	5.59545e-12
ATM	AP003486.1	0.460279	8.38691e-27
ATM	AC022150.2	0.379336	4.79428e-18
GABPB1	AC022150.2	0.320231	4.99982e-13
HELLS	AC022150.2	0.331808	6.28402e-14
MAP3K5	AC022150.2	0.302488	1.01431e-11
MAPK8	AC022150.2	0.357025	5.0117e-16
MYB	AC022150.2	0.305001	6.70374e-12
SETD1B	AC022150.2	0.305271	6.41028e-12
SIRT1	AC022150.2	0.324713	2.2637e-13
SP1	AC022150.2	0.33239	5.64827e-14
TUBE1	AC022150.2	0.335489	3.18893e-14
ZFP69B	AC022150.2	0.327444	1.38764e-13
MUC1	SLCO4A1-AS1	0.418805	5.08908e-22
PHKG2	SLCO4A1-AS1	0.323437	2.84026e-13
GPX2	LINC02315	0.329708	9.21421e-14
ZNF419	LINC00662	0.336469	2.65808e-14
AURKA	TMPO-AS1	0.317547	7.98721e-13
FANCD2	TMPO-AS1	0.421787	2.42292e-22
FH	TMPO-AS1	0.302437	1.02282e-11
HELLS	TMPO-AS1	0.44817	2.44725e-25
HMGB1	TMPO-AS1	0.400693	3.94907e-20
ISCU	TMPO-AS1	0.317486	8.07208e-13
PEBP1	TMPO-AS1	0.362158	1.77512e-16
STMN1	TMPO-AS1	0.544859	7.59038e-39
ELAVL1	ZNF674-AS1	0.380867	3.43797e-18
GABARAPL1	ZNF674-AS1	0.337629	2.14103e-14
GABPB1	ZNF674-AS1	0.361469	2.04299e-16
KLHL24	ZNF674-AS1	0.375321	1.13694e-17
PEBP1	ZNF674-AS1	0.328189	1.2132e-13
STMN1	ZNF674-AS1	0.308177	3.94967e-12
TAZ	ZNF674-AS1	0.36675	6.90387e-17
TUBE1	ZNF674-AS1	0.412365	2.46507e-21
BACH1	AC104986.2	-0.306778	4.99017e-12
DRD4	AC104986.2	0.300399	1.42665e-11
GABARAPL2	AC104986.2	0.442264	1.20853e-24
LONP1	AC104986.2	0.335693	3.07045e-14
MT1G	AC104986.2	0.319971	5.2338e-13
[truncated: 9,019 more rows]

## Sheet: Table S5
Univariate COX analysis									Multivariate Cox analysis
LncRNA	KM	B	SE	HR	HR.95L	HR.95H	pvalue		LncRNA	coef	HR	P value （overall survival）	Sig (*＜0.05；**＜0.01；***＜0.001)
LINC01963	0.0237934	-0.289027	0.0896129	0.748992	0.628346	0.892803	0.00125848		LINC01963	-0.264048	0.767937	0.0238	*
AL357033.4	0.00309334	-0.140275	0.0612455	0.869119	0.770809	0.979967	0.0219995		AL357033.4	-0.162215	0.850258	0.00309	**
AC036176.1	0.0236615	-0.230347	0.113746	0.794258	0.635537	0.992617	0.0428561		LINC01980	0.0378039	1.03853	0.0285	*
LINC01980	0.0285417	0.0539084	0.0206707	1.05539	1.01348	1.09902	0.0091082		AL132989.1	-0.537017	0.584489	0.0139	*
AC067838.1	0.0158531	-0.198567	0.0991981	0.819905	0.675035	0.995867	0.045315		AATBC	0.127678	1.13619	0.01523	*
AC011477.2	0.0166395	-0.37893	0.151807	0.684593	0.508411	0.92183	0.0125553		ELF3-AS1	-0.217304	0.804686	0.021	*
RUSC1-AS1	0.0488157	-0.362481	0.145185	0.695948	0.523594	0.925036	0.0125362		AC135050.6	0.0871648	1.09108	0.0456	*
AL132989.1	0.0138947	-0.54245	0.172304	0.581322	0.414717	0.81486	0.00164276		AL161431.1	0.0116163	1.01168	0.0417	*
ZNF213-AS1	0.021182	-0.271945	0.136232	0.761896	0.583357	0.995077	0.0459128		AC106820.3	-0.818006	0.441311	0.0258	*
AC022150.2	0.00363017	-0.378162	0.165	0.68512	0.495814	0.946704	0.0219117		AL451085.2	-0.531659	0.58763	0.016	*
AATBC	0.0152295	-0.144682	0.070383	0.865297	0.753798	0.993289	0.0398172		AC007991.2	-0.0920511	0.912058	0.000464	***
AC012236.1	0.0165073	-0.212766	0.0973968	0.808345	0.667871	0.978365	0.0289233		AC136475.2	-0.348957	0.705423	0.00319	**
AL139287.1	0.00288124	-0.130089	0.0408652	0.878017	0.810435	0.951234	0.0014557		AC012467.2	0.491393	1.63459	0.0144	*
ELF3-AS1	0.0209882	-0.188014	0.0900453	0.828603	0.694544	0.988538	0.0367983		AC144831.1	-0.288037	0.749734	0.00795	**
AC135050.6	0.045556	-0.071929	0.0301959	0.930597	0.87712	0.987335	0.0172154		AC116914.2	-0.530884	0.588085	0.00079	***
AC016876.1	0.0332945	-0.0378506	0.017932	0.962857	0.929604	0.997299	0.0347908		AC008115.3	-0.366952	0.692843	0.012	*
AL161431.1	0.041668	0.0120271	0.00463907	1.0121	1.00294	1.02134	0.00952613		PSMA3-AS1	0.158576	1.17184	0.00658	**
AC060780.1	0.0383493	-0.334836	0.144864	0.715455	0.538609	0.950367	0.0208121		PCED1B-AS1	0.155591	1.16835	0.0144	*
AC106820.3	0.0257518	-0.573473	0.201145	0.563565	0.379952	0.835908	0.00435755		AL139158.2	-0.653325	0.520313	0.0109	*
AC012615.1	0.00668193	-0.200957	0.0849279	0.817948	0.692524	0.966087	0.0179717		EP300-AS1	-0.345389	0.707945	0.0202	*
C1RL-AS1	0.0129454	-0.365817	0.168127	0.693629	0.498905	0.964356	0.0295672		AC104083.1	-0.169138	0.844393	0.00804	**
AC139530.1	0.0356767	-0.254987	0.122888	0.774927	0.609058	0.985969	0.0379909		AL022328.2	0.45376	1.57422	0.00704	**
AL451085.2	0.0160419	-0.431457	0.19184	0.649562	0.445991	0.946052	0.0245097		AC012640.2	0.185885	1.20428	0.0472	*
AC007991.2	0.000463979	-0.150894	0.0637966	0.859939	0.758864	0.974476	0.0180186		PAX8-AS1	-0.0884724	0.915328	0.0195	*
AC098487.1	0.0067104	0.3452	0.138627	1.41227	1.07626	1.85318	0.0127698		AL450992.2	-0.0303306	0.970125	0.000537	***
PTOV1-AS2	3.79621e-05	-0.244829	0.0693204	0.782838	0.683386	0.896763	0.000412661
AL691482.3	0.00441733	-0.18296	0.0931647	0.832801	0.693808	0.999639	0.0495489
AC093278.2	0.00289727	-0.381736	0.13698	0.682675	0.521935	0.892919	0.0053232
AC136475.2	0.00318484	-0.245109	0.0997356	0.782619	0.643658	0.951581	0.0139874
AC012467.2	0.0144401	-0.430229	0.174343	0.65036	0.462118	0.915282	0.0135979
AL022328.1	0.00701544	-0.506814	0.181336	0.602412	0.422221	0.859502	0.0051917
AC004687.1	0.000468358	-0.220801	0.0846636	0.801876	0.679269	0.946615	0.00910785
AC020907.1	0.0433995	-0.147974	0.0553952	0.862453	0.773719	0.961365	0.00755707
AC003070.1	0.038564	-0.31372	0.11625	0.730724	0.581837	0.91771	0.00696185
AL928654.2	0.00348653	-0.202916	0.0896048	0.816347	0.684862	0.973076	0.0235395
LINC00342	0.00279754	-0.142709	0.0609636	0.867007	0.769361	0.977046	0.0192384
LINC00958	0.00507699	0.0185679	0.00509197	1.01874	1.00862	1.02896	0.000265836
LINC01089	0.000167034	-0.294705	0.113045	0.744752	0.596743	0.92947	0.00913459
AL121772.3	0.03898	-0.384329	0.173865	0.680907	0.484277	0.957376	0.0270707
CTBP1-DT	0.00304441	-0.247871	0.0963633	0.780461	0.64614	0.942705	0.010104
AC144831.1	0.00794579	-0.282626	0.112345	0.753801	0.604823	0.939475	0.0118798
ITGB2-AS1	0.0320976	-0.401187	0.140596	0.669525	0.508266	0.881946	0.00432439
AC084018.1	0.00815438	-0.276006	0.0970305	0.758809	0.627393	0.917751	0.00444781
AC116914.2	0.000789891	-0.534188	0.153946	0.586145	0.433477	0.792581	0.000520498
AC008115.3	0.0119697	-0.678783	0.190392	0.507234	0.349258	0.736665	0.000363593
AC108449.2	0.0488621	-0.209319	0.097699	0.811137	0.669781	0.982326	0.0321545
AL354733.3	0.00202454	-0.483842	0.162922	0.616411	0.44791	0.8483	0.00298016
AC008735.2	0.0155652	-0.14572	0.0668277	0.8644	0.758282	0.985368	0.029218
PSMA3-AS1	0.00658205	-0.146375	0.0625219	0.863833	0.764207	0.976447	0.0192228
PCED1B-AS1	0.0144016	-0.171237	0.0594194	0.842622	0.749989	0.946696	0.00395362
AC048341.2	0.026267	-0.167295	0.0822547	0.84595	0.719994	0.993939	0.0419647
AL139158.2	0.0109096	-0.298225	0.129459	0.742135	0.57582	0.956486	0.0212442
AL160006.1	0.00406075	-0.294793	0.0913292	0.744686	0.622635	0.890661	0.00124745
AC015849.3	0.0255108	-0.38767	0.129241	0.678636	0.526777	0.874274	0.00270351
TNRC6C-AS1	0.0444731	-0.17573	0.0651905	0.838844	0.738229	0.953173	0.00702532
AL360181.2	0.00236533	-0.356421	0.140703	0.700177	0.531425	0.922517	0.0113042
EP300-AS1	0.0201857	-0.46907	0.15131	0.625584	0.46504	0.841552	0.00193485
AP002884.1	0.0476956	0.128383	0.0509296	1.13699	1.02897	1.25634	0.011709
AC004918.3	0.000157356	-0.237722	0.11264	0.788422	0.632237	0.983191	0.0348186
DTX2P1-UPK3BP1-PMS2P11	0.0140055	-0.460154	0.165612	0.631186	0.456234	0.873227	0.00546099
AC104083.1	0.00804295	-0.103881	0.0396632	0.901333	0.833919	0.974197	0.00881708
AL355488.1	0.0255407	-0.320041	0.125835	0.726119	0.56741	0.92922	0.0109796
MIR9-3HG	0.00634279	-0.134813	0.0436762	0.873879	0.802184	0.951982	0.00202427
AL022328.2	0.00703841	-0.270906	0.102813	0.762688	0.623494	0.932957	0.00841524
AC004148.2	0.00155453	-0.272056	0.123047	0.761812	0.598563	0.969584	0.0270362
AC012640.2	0.0471575	0.112511	0.0512877	1.11908	1.01206	1.23743	0.0282548
AC062037.2	0.0202812	-0.257465	0.115566	0.773009	0.616332	0.969515	0.02589
AL035587.1	0.0111308	-0.414892	0.135924	0.660412	0.50596	0.862011	0.00227025
IER3-AS1	0.00815121	0.156749	0.0759937	1.1697	1.00783	1.35757	0.0391456
ZNF710-AS1	0.013385	-0.179035	0.0777247	0.836076	0.717937	0.973656	0.0212533
AC024075.2	0.000508842	-0.300781	0.0791873	0.74024	0.633823	0.864524	0.000145667
AC108010.1	0.00938224	-0.326128	0.124738	0.721713	0.565181	0.921597	0.00893543
PAX8-AS1	0.01949	-0.127204	0.0631404	0.880554	0.778056	0.996555	0.0439449
AL450992.2	0.000536995	-0.0532761	0.0194931	0.948118	0.912578	0.985043	0.00627464
PTCSC2	0.00879513	-0.104632	0.0506761	0.900656	0.815499	0.994705	0.0389496

## Sheet: Table S6
NAME	GS<br> follow link to MSigDB	SIZE	ES	NES	NOM p-val	FDR q-val	FWER p-val	RANK AT MAX	LEADING EDGE
KEGG_PRIMARY_IMMUNODEFICIENCY	KEGG_PRIMARY_IMMUNODEFICIENCY	35	-0.742711	-1.86926	0.00763359	0.515475	0.16	6326	tags=66%, list=11%, signal=74%
KEGG_FC_EPSILON_RI_SIGNALING_PATHWAY	KEGG_FC_EPSILON_RI_SIGNALING_PATHWAY	79	-0.503513	-1.78479	0.0101626	0.585006	0.272	15072	tags=51%, list=27%, signal=70%
KEGG_LYSINE_DEGRADATION	KEGG_LYSINE_DEGRADATION	44	-0.576107	-1.76289	0.0112782	0.466925	0.31	10690	tags=52%, list=19%, signal=65%
KEGG_T_CELL_RECEPTOR_SIGNALING_PATHWAY	KEGG_T_CELL_RECEPTOR_SIGNALING_PATHWAY	108	-0.521842	-1.73648	0.0352941	0.438893	0.361	15190	tags=53%, list=27%, signal=73%
KEGG_BASE_EXCISION_REPAIR	KEGG_BASE_EXCISION_REPAIR	35	-0.637721	-1.73465	0.0207939	0.355786	0.364	6595	tags=43%, list=12%, signal=49%
KEGG_DNA_REPLICATION	KEGG_DNA_REPLICATION	36	-0.71586	-1.70749	0.0213592	0.358074	0.407	9808	tags=69%, list=18%, signal=84%
KEGG_FC_GAMMA_R_MEDIATED_PHAGOCYTOSIS	KEGG_FC_GAMMA_R_MEDIATED_PHAGOCYTOSIS	96	-0.476656	-1.70612	0.0225873	0.309819	0.41	7654	tags=30%, list=14%, signal=35%
KEGG_INOSITOL_PHOSPHATE_METABOLISM	KEGG_INOSITOL_PHOSPHATE_METABOLISM	54	-0.516565	-1.66234	0.0421687	0.3754	0.486	12228	tags=48%, list=22%, signal=62%
KEGG_MISMATCH_REPAIR	KEGG_MISMATCH_REPAIR	23	-0.677089	-1.6592	0.0193798	0.340635	0.495	10195	tags=70%, list=18%, signal=85%
KEGG_HOMOLOGOUS_RECOMBINATION	KEGG_HOMOLOGOUS_RECOMBINATION	28	-0.632074	-1.65626	0.0287908	0.311222	0.498	12406	tags=61%, list=22%, signal=78%
KEGG_ABC_TRANSPORTERS	KEGG_ABC_TRANSPORTERS	44	-0.487328	-1.61699	0.0155642	0.364487	0.573	10914	tags=36%, list=20%, signal=45%
KEGG_TASTE_TRANSDUCTION	KEGG_TASTE_TRANSDUCTION	51	-0.480164	-1.61275	0.0195695	0.344052	0.582	20750	tags=59%, list=38%, signal=94%
KEGG_VASCULAR_SMOOTH_MUSCLE_CONTRACTION	KEGG_VASCULAR_SMOOTH_MUSCLE_CONTRACTION	114	-0.447508	-1.61273	0.0201613	0.317809	0.583	12115	tags=39%, list=22%, signal=49%
KEGG_ARACHIDONIC_ACID_METABOLISM	KEGG_ARACHIDONIC_ACID_METABOLISM	58	-0.463421	-1.61142	0.015534	0.297561	0.585	14428	tags=43%, list=26%, signal=58%
KEGG_B_CELL_RECEPTOR_SIGNALING_PATHWAY	KEGG_B_CELL_RECEPTOR_SIGNALING_PATHWAY	75	-0.493573	-1.60589	0.0566406	0.287687	0.588	15108	tags=49%, list=27%, signal=68%
KEGG_PHOSPHATIDYLINOSITOL_SIGNALING_SYSTEM	KEGG_PHOSPHATIDYLINOSITOL_SIGNALING_SYSTEM	76	-0.477029	-1.60532	0.0368098	0.270747	0.589	12644	tags=43%, list=23%, signal=56%
KEGG_SELENOAMINO_ACID_METABOLISM	KEGG_SELENOAMINO_ACID_METABOLISM	25	-0.567177	-1.59176	0.0337711	0.277542	0.618	15514	tags=64%, list=28%, signal=89%
KEGG_ACUTE_MYELOID_LEUKEMIA	KEGG_ACUTE_MYELOID_LEUKEMIA	57	-0.481675	-1.57716	0.0509165	0.286266	0.641	11390	tags=44%, list=21%, signal=55%
KEGG_GNRH_SIGNALING_PATHWAY	KEGG_GNRH_SIGNALING_PATHWAY	101	-0.412573	-1.57089	0.0139442	0.279616	0.653	12115	tags=38%, list=22%, signal=48%
KEGG_PROSTATE_CANCER	KEGG_PROSTATE_CANCER	89	-0.450431	-1.55244	0.0480962	0.296514	0.687	15108	tags=49%, list=27%, signal=68%
KEGG_NATURAL_KILLER_CELL_MEDIATED_CYTOTOXICITY	KEGG_NATURAL_KILLER_CELL_MEDIATED_CYTOTOXICITY	132	-0.450224	-1.54801	0.0622568	0.288968	0.693	16028	tags=46%, list=29%, signal=65%
KEGG_ALDOSTERONE_REGULATED_SODIUM_REABSORPTION	KEGG_ALDOSTERONE_REGULATED_SODIUM_REABSORPTION	42	-0.472045	-1.5381	0.0626223	0.291674	0.711	7568	tags=31%, list=14%, signal=36%
KEGG_NON_SMALL_CELL_LUNG_CANCER	KEGG_NON_SMALL_CELL_LUNG_CANCER	54	-0.476008	-1.53096	0.062249	0.291533	0.723	11390	tags=41%, list=21%, signal=51%
KEGG_CHEMOKINE_SIGNALING_PATHWAY	KEGG_CHEMOKINE_SIGNALING_PATHWAY	188	-0.431056	-1.52062	0.0935673	0.296918	0.735	15294	tags=41%, list=28%, signal=57%
KEGG_INTESTINAL_IMMUNE_NETWORK_FOR_IGA_PRODUCTION	KEGG_INTESTINAL_IMMUNE_NETWORK_FOR_IGA_PRODUCTION	46	-0.577357	-1.51828	0.115163	0.288779	0.738	16830	tags=76%, list=30%, signal=109%
KEGG_LINOLEIC_ACID_METABOLISM	KEGG_LINOLEIC_ACID_METABOLISM	29	-0.512589	-1.50963	0.0525253	0.29152	0.751	14428	tags=52%, list=26%, signal=70%
KEGG_NOTCH_SIGNALING_PATHWAY	KEGG_NOTCH_SIGNALING_PATHWAY	47	-0.453087	-1.50734	0.0772277	0.283593	0.751	12731	tags=43%, list=23%, signal=55%
KEGG_JAK_STAT_SIGNALING_PATHWAY	KEGG_JAK_STAT_SIGNALING_PATHWAY	155	-0.402636	-1.47136	0.0755467	0.331955	0.808	15666	tags=41%, list=28%, signal=57%
KEGG_TRYPTOPHAN_METABOLISM	KEGG_TRYPTOPHAN_METABOLISM	39	-0.463882	-1.47012	0.0578035	0.322143	0.81	20048	tags=54%, list=36%, signal=84%
KEGG_ETHER_LIPID_METABOLISM	KEGG_ETHER_LIPID_METABOLISM	33	-0.447829	-1.46668	0.0510204	0.316409	0.812	13209	tags=39%, list=24%, signal=52%
KEGG_ALPHA_LINOLENIC_ACID_METABOLISM	KEGG_ALPHA_LINOLENIC_ACID_METABOLISM	19	-0.52964	-1.45928	0.05	0.319185	0.829	11991	tags=47%, list=22%, signal=60%
KEGG_CELL_ADHESION_MOLECULES_CAMS	KEGG_CELL_ADHESION_MOLECULES_CAMS	131	-0.44231	-1.4545	0.119923	0.316803	0.832	11837	tags=40%, list=21%, signal=51%
KEGG_COLORECTAL_CANCER	KEGG_COLORECTAL_CANCER	62	-0.438588	-1.43124	0.0946502	0.345743	0.853	16028	tags=50%, list=29%, signal=70%
KEGG_REGULATION_OF_AUTOPHAGY	KEGG_REGULATION_OF_AUTOPHAGY	35	-0.439958	-1.42281	0.0770677	0.349892	0.86	13161	tags=37%, list=24%, signal=49%
KEGG_VEGF_SIGNALING_PATHWAY	KEGG_VEGF_SIGNALING_PATHWAY	76	-0.373638	-1.4206	0.0674374	0.344381	0.862	15072	tags=39%, list=27%, signal=54%
KEGG_CYTOKINE_CYTOKINE_RECEPTOR_INTERACTION	KEGG_CYTOKINE_CYTOKINE_RECEPTOR_INTERACTION	264	-0.384881	-1.40522	0.122568	0.36295	0.882	10635	tags=32%, list=19%, signal=39%
KEGG_ALLOGRAFT_REJECTION	KEGG_ALLOGRAFT_REJECTION	35	-0.601315	-1.3925	0.181818	0.377758	0.898	16237	tags=66%, list=29%, signal=93%
KEGG_ASTHMA	KEGG_ASTHMA	28	-0.572922	-1.39176	0.158215	0.368979	0.899	20163	tags=75%, list=36%, signal=118%
KEGG_NEUROTROPHIN_SIGNALING_PATHWAY	KEGG_NEUROTROPHIN_SIGNALING_PATHWAY	126	-0.375114	-1.38363	0.106426	0.373733	0.906	16488	tags=44%, list=30%, signal=63%
KEGG_PROGESTERONE_MEDIATED_OOCYTE_MATURATION	KEGG_PROGESTERONE_MEDIATED_OOCYTE_MATURATION	85	-0.393943	-1.38339	0.112648	0.36476	0.908	16488	tags=45%, list=30%, signal=64%
KEGG_PANTOTHENATE_AND_COA_BIOSYNTHESIS	KEGG_PANTOTHENATE_AND_COA_BIOSYNTHESIS	16	-0.50203	-1.38229	0.11985	0.357812	0.91	15861	tags=50%, list=29%, signal=70%
KEGG_ENDOMETRIAL_CANCER	KEGG_ENDOMETRIAL_CANCER	52	-0.44213	-1.38162	0.126294	0.350254	0.91	23907	tags=69%, list=43%, signal=122%
KEGG_AUTOIMMUNE_THYROID_DISEASE	KEGG_AUTOIMMUNE_THYROID_DISEASE	50	-0.502635	-1.37959	0.182353	0.344846	0.911	11101	tags=42%, list=20%, signal=53%
KEGG_DORSO_VENTRAL_AXIS_FORMATION	KEGG_DORSO_VENTRAL_AXIS_FORMATION	24	-0.474534	-1.37646	0.130165	0.342119	0.913	12156	tags=46%, list=22%, signal=59%
KEGG_ENDOCYTOSIS	KEGG_ENDOCYTOSIS	181	-0.345598	-1.34871	0.1125	0.379781	0.936	10980	tags=27%, list=20%, signal=34%
KEGG_CHRONIC_MYELOID_LEUKEMIA	KEGG_CHRONIC_MYELOID_LEUKEMIA	73	-0.412298	-1.34669	0.140816	0.374908	0.937	15190	tags=42%, list=27%, signal=58%
KEGG_INSULIN_SIGNALING_PATHWAY	KEGG_INSULIN_SIGNALING_PATHWAY	137	-0.358191	-1.34044	0.129159	0.378594	0.941	15417	tags=38%, list=28%, signal=53%
KEGG_TYPE_I_DIABETES_MELLITUS	KEGG_TYPE_I_DIABETES_MELLITUS	41	-0.519391	-1.33796	0.21499	0.375285	0.943	15027	tags=56%, list=27%, signal=77%
KEGG_HEMATOPOIETIC_CELL_LINEAGE	KEGG_HEMATOPOIETIC_CELL_LINEAGE	85	-0.433496	-1.32982	0.178715	0.381558	0.947	16237	tags=55%, list=29%, signal=78%
KEGG_NUCLEOTIDE_EXCISION_REPAIR	KEGG_NUCLEOTIDE_EXCISION_REPAIR	44	-0.457528	-1.3278	0.196532	0.377335	0.948	12111	tags=41%, list=22%, signal=52%
KEGG_LONG_TERM_DEPRESSION	KEGG_LONG_TERM_DEPRESSION	70	-0.349794	-1.32733	0.101167	0.370496	0.948	13514	tags=30%, list=24%, signal=40%
KEGG_RIBOFLAVIN_METABOLISM	KEGG_RIBOFLAVIN_METABOLISM	15	-0.477434	-1.32065	0.144628	0.373532	0.955	3348	tags=20%, list=6%, signal=21%
KEGG_LONG_TERM_POTENTIATION	KEGG_LONG_TERM_POTENTIATION	70	-0.361001	-1.31731	0.128405	0.371248	0.957	20770	tags=51%, list=38%, signal=82%
KEGG_TOLL_LIKE_RECEPTOR_SIGNALING_PATHWAY	KEGG_TOLL_LIKE_RECEPTOR_SIGNALING_PATHWAY	102	-0.369596	-1.30197	0.159046	0.387921	0.964	16994	tags=38%, list=31%, signal=55%
KEGG_SMALL_CELL_LUNG_CANCER	KEGG_SMALL_CELL_LUNG_CANCER	84	-0.386074	-1.29837	0.172962	0.387303	0.966	6171	tags=26%, list=11%, signal=29%
KEGG_CELL_CYCLE	KEGG_CELL_CYCLE	125	-0.407503	-1.28911	0.220472	0.394975	0.967	13942	tags=42%, list=25%, signal=57%
KEGG_NEUROACTIVE_LIGAND_RECEPTOR_INTERACTION	KEGG_NEUROACTIVE_LIGAND_RECEPTOR_INTERACTION	271	-0.323112	-1.28898	0.122807	0.38823	0.967	18723	tags=38%, list=34%, signal=57%
KEGG_APOPTOSIS	KEGG_APOPTOSIS	87	-0.374934	-1.28264	0.205285	0.391406	0.967	15108	tags=40%, list=27%, signal=55%
KEGG_BLADDER_CANCER	KEGG_BLADDER_CANCER	42	-0.354969	-1.27641	0.15	0.394872	0.97	4118	tags=19%, list=7%, signal=21%
KEGG_MELANOGENESIS	KEGG_MELANOGENESIS	101	-0.340433	-1.27544	0.192308	0.389524	0.97	18457	tags=46%, list=33%, signal=68%
KEGG_MAPK_SIGNALING_PATHWAY	KEGG_MAPK_SIGNALING_PATHWAY	267	-0.3193	-1.27365	0.181087	0.385969	0.97	16617	tags=39%, list=30%, signal=55%
KEGG_ADIPOCYTOKINE_SIGNALING_PATHWAY	KEGG_ADIPOCYTOKINE_SIGNALING_PATHWAY	67	-0.364338	-1.27188	0.182342	0.382177	0.97	15108	tags=37%, list=27%, signal=51%
KEGG_GAP_JUNCTION	KEGG_GAP_JUNCTION	90	-0.347984	-1.27067	0.169734	0.37816	0.97	11950	tags=32%, list=22%, signal=41%
KEGG_P53_SIGNALING_PATHWAY	KEGG_P53_SIGNALING_PATHWAY	68	-0.361463	-1.26617	0.197674	0.37904	0.97	15744	tags=38%, list=28%, signal=53%
KEGG_MTOR_SIGNALING_PATHWAY	KEGG_MTOR_SIGNALING_PATHWAY	52	-0.358006	-1.2646	0.175439	0.375319	0.971	17077	tags=40%, list=31%, signal=58%
KEGG_GLIOMA	KEGG_GLIOMA	65	-0.36341	-1.25043	0.179435	0.3889	0.974	17077	tags=43%, list=31%, signal=62%
KEGG_VASOPRESSIN_REGULATED_WATER_REABSORPTION	KEGG_VASOPRESSIN_REGULATED_WATER_REABSORPTION	44	-0.3603	-1.23517	0.200811	0.406427	0.979	14596	tags=36%, list=26%, signal=49%
KEGG_PANCREATIC_CANCER	KEGG_PANCREATIC_CANCER	70	-0.365493	-1.23353	0.215447	0.402547	0.979	16028	tags=40%, list=29%, signal=56%
KEGG_LEISHMANIA_INFECTION	KEGG_LEISHMANIA_INFECTION	70	-0.402426	-1.23183	0.243461	0.399045	0.979	16237	tags=51%, list=29%, signal=73%
KEGG_GRAFT_VERSUS_HOST_DISEASE	KEGG_GRAFT_VERSUS_HOST_DISEASE	37	-0.517995	-1.23024	0.289575	0.395288	0.979	15027	tags=62%, list=27%, signal=85%
KEGG_GLYCINE_SERINE_AND_THREONINE_METABOLISM	KEGG_GLYCINE_SERINE_AND_THREONINE_METABOLISM	31	-0.397042	-1.22405	0.21172	0.397968	0.981	15514	tags=35%, list=28%, signal=49%
KEGG_CALCIUM_SIGNALING_PATHWAY	KEGG_CALCIUM_SIGNALING_PATHWAY	177	-0.326693	-1.21658	0.206478	0.402023	0.982	12979	tags=29%, list=23%, signal=38%
KEGG_FATTY_ACID_METABOLISM	KEGG_FATTY_ACID_METABOLISM	42	-0.388832	-1.21489	0.248566	0.398903	0.982	20332	tags=55%, list=37%, signal=87%
KEGG_PATHWAYS_IN_CANCER	KEGG_PATHWAYS_IN_CANCER	325	-0.306226	-1.21101	0.197917	0.399253	0.982	15810	tags=36%, list=29%, signal=50%
KEGG_VALINE_LEUCINE_AND_ISOLEUCINE_DEGRADATION	KEGG_VALINE_LEUCINE_AND_ISOLEUCINE_DEGRADATION	43	-0.406247	-1.21015	0.289225	0.395107	0.982	20332	tags=56%, list=37%, signal=88%
KEGG_BUTANOATE_METABOLISM	KEGG_BUTANOATE_METABOLISM	34	-0.387629	-1.19803	0.243665	0.40743	0.986	14038	tags=38%, list=25%, signal=51%
KEGG_GLYCEROPHOSPHOLIPID_METABOLISM	KEGG_GLYCEROPHOSPHOLIPID_METABOLISM	77	-0.322913	-1.19753	0.214429	0.402774	0.986	20609	tags=43%, list=37%, signal=68%
KEGG_ONE_CARBON_POOL_BY_FOLATE	KEGG_ONE_CARBON_POOL_BY_FOLATE	17	-0.452923	-1.19609	0.274704	0.39983	0.986	13029	tags=47%, list=24%, signal=62%
KEGG_ANTIGEN_PROCESSING_AND_PRESENTATION	KEGG_ANTIGEN_PROCESSING_AND_PRESENTATION	81	-0.40171	-1.19501	0.31323	0.395983	0.986	15027	tags=46%, list=27%, signal=63%
KEGG_MELANOMA	KEGG_MELANOMA	71	-0.336752	-1.19264	0.234	0.394586	0.986	16329	tags=35%, list=30%, signal=50%
KEGG_UBIQUITIN_MEDIATED_PROTEOLYSIS	KEGG_UBIQUITIN_MEDIATED_PROTEOLYSIS	135	-0.331708	-1.17859	0.269231	0.410153	0.991	12111	tags=30%, list=22%, signal=39%
KEGG_AXON_GUIDANCE	KEGG_AXON_GUIDANCE	129	-0.316171	-1.16336	0.262	0.427222	0.993	16035	tags=36%, list=29%, signal=51%
KEGG_GLYCEROLIPID_METABOLISM	KEGG_GLYCEROLIPID_METABOLISM	49	-0.32097	-1.16239	0.232108	0.423477	0.993	14552	tags=31%, list=26%, signal=42%
KEGG_THYROID_CANCER	KEGG_THYROID_CANCER	29	-0.360897	-1.15334	0.277778	0.431276	0.994	15072	tags=45%, list=27%, signal=62%
KEGG_GLYCOSPHINGOLIPID_BIOSYNTHESIS_LACTO_AND_NEOLACTO_SERIES	KEGG_GLYCOSPHINGOLIPID_BIOSYNTHESIS_LACTO_AND_NEOLACTO_SERIES	26	-0.360863	-1.14616	0.266145	0.436215	0.994	13770	tags=35%, list=25%, signal=46%
KEGG_GLYCOSAMINOGLYCAN_BIOSYNTHESIS_HEPARAN_SULFATE	KEGG_GLYCOSAMINOGLYCAN_BIOSYNTHESIS_HEPARAN_SULFATE	26	-0.378812	-1.14285	0.28827	0.435625	0.994	16818	tags=38%, list=30%, signal=55%
KEGG_TYPE_II_DIABETES_MELLITUS	KEGG_TYPE_II_DIABETES_MELLITUS	47	-0.338612	-1.14258	0.268293	0.430843	0.994	15072	tags=36%, list=27%, signal=50%
KEGG_SYSTEMIC_LUPUS_ERYTHEMATOSUS	KEGG_SYSTEMIC_LUPUS_ERYTHEMATOSUS	55	-0.417	-1.13683	0.34	0.434468	0.994	15922	tags=40%, list=29%, signal=56%
KEGG_SPLICEOSOME	KEGG_SPLICEOSOME	127	-0.389338	-1.13519	0.348089	0.43207	0.995	15761	tags=40%, list=29%, signal=56%
KEGG_TERPENOID_BACKBONE_BIOSYNTHESIS	KEGG_TERPENOID_BACKBONE_BIOSYNTHESIS	15	-0.454716	-1.13204	0.334677	0.431828	0.995	16879	tags=40%, list=31%, signal=58%
KEGG_DRUG_METABOLISM_CYTOCHROME_P450	KEGG_DRUG_METABOLISM_CYTOCHROME_P450	71	-0.34025	-1.13058	0.307992	0.42893	0.995	25002	tags=51%, list=45%, signal=92%
KEGG_CYSTEINE_AND_METHIONINE_METABOLISM	KEGG_CYSTEINE_AND_METHIONINE_METABOLISM	34	-0.348819	-1.11629	0.308429	0.444677	0.996	8328	tags=26%, list=15%, signal=31%
KEGG_LYSOSOME	KEGG_LYSOSOME	121	-0.320853	-1.09712	0.350495	0.468366	0.997	12161	tags=26%, list=22%, signal=34%
KEGG_LEUKOCYTE_TRANSENDOTHELIAL_MIGRATION	KEGG_LEUKOCYTE_TRANSENDOTHELIAL_MIGRATION	116	-0.306482	-1.08296	0.32996	0.484557	0.997	11837	tags=30%, list=21%, signal=38%
KEGG_PPAR_SIGNALING_PATHWAY	KEGG_PPAR_SIGNALING_PATHWAY	69	-0.297118	-1.07138	0.343811	0.496991	0.998	10236	tags=25%, list=19%, signal=30%
KEGG_ERBB_SIGNALING_PATHWAY	KEGG_ERBB_SIGNALING_PATHWAY	87	-0.306982	-1.0702	0.357143	0.493716	0.998	15190	tags=37%, list=27%, signal=51%
KEGG_AMINOACYL_TRNA_BIOSYNTHESIS	KEGG_AMINOACYL_TRNA_BIOSYNTHESIS	22	-0.409528	-1.06726	0.404427	0.493191	0.998	5540	tags=23%, list=10%, signal=25%
KEGG_TGF_BETA_SIGNALING_PATHWAY	KEGG_TGF_BETA_SIGNALING_PATHWAY	86	-0.311307	-1.06003	0.36478	0.499	0.998	12734	tags=30%, list=23%, signal=39%
KEGG_PROPANOATE_METABOLISM	KEGG_PROPANOATE_METABOLISM	32	-0.354361	-1.05471	0.378026	0.501515	0.998	14622	tags=38%, list=26%, signal=51%
KEGG_RENAL_CELL_CARCINOMA	KEGG_RENAL_CELL_CARCINOMA	70	-0.297922	-1.05123	0.372781	0.501777	0.998	15072	tags=34%, list=27%, signal=47%
KEGG_PEROXISOME	KEGG_PEROXISOME	78	-0.299443	-1.04821	0.397206	0.501842	0.998	28350	tags=63%, list=51%, signal=129%
KEGG_AMYOTROPHIC_LATERAL_SCLEROSIS_ALS	KEGG_AMYOTROPHIC_LATERAL_SCLEROSIS_ALS	53	-0.285525	-1.04312	0.39759	0.504392	0.998	23119	tags=55%, list=42%, signal=94%
KEGG_TYROSINE_METABOLISM	KEGG_TYROSINE_METABOLISM	42	-0.307309	-1.03287	0.391386	0.513946	0.998	9797	tags=21%, list=18%, signal=26%
KEGG_HISTIDINE_METABOLISM	KEGG_HISTIDINE_METABOLISM	29	-0.321813	-1.01686	0.429112	0.533004	0.998	14786	tags=28%, list=27%, signal=38%
KEGG_STEROID_HORMONE_BIOSYNTHESIS	KEGG_STEROID_HORMONE_BIOSYNTHESIS	55	-0.303604	-1.01063	0.418468	0.537814	0.999	12726	tags=24%, list=23%, signal=31%
KEGG_PRIMARY_BILE_ACID_BIOSYNTHESIS	KEGG_PRIMARY_BILE_ACID_BIOSYNTHESIS	16	-0.3724	-0.996478	0.468127	0.555034	0.999	27946	tags=69%, list=51%, signal=139%
KEGG_OOCYTE_MEIOSIS	KEGG_OOCYTE_MEIOSIS	113	-0.271747	-0.996017	0.453155	0.550727	0.999	13814	tags=30%, list=25%, signal=40%
KEGG_O_GLYCAN_BIOSYNTHESIS	KEGG_O_GLYCAN_BIOSYNTHESIS	30	-0.332445	-0.99269	0.456349	0.550281	0.999	10615	tags=27%, list=19%, signal=33%
KEGG_RIG_I_LIKE_RECEPTOR_SIGNALING_PATHWAY	KEGG_RIG_I_LIKE_RECEPTOR_SIGNALING_PATHWAY	70	-0.280059	-0.985896	0.454183	0.555527	0.999	15810	tags=30%, list=29%, signal=42%
KEGG_HEDGEHOG_SIGNALING_PATHWAY	KEGG_HEDGEHOG_SIGNALING_PATHWAY	56	-0.288064	-0.975404	0.482255	0.566484	0.999	12260	tags=30%, list=22%, signal=39%
KEGG_RENIN_ANGIOTENSIN_SYSTEM	KEGG_RENIN_ANGIOTENSIN_SYSTEM	17	-0.366338	-0.968142	0.481482	0.572853	0.999	12935	tags=29%, list=23%, signal=38%
KEGG_ASCORBATE_AND_ALDARATE_METABOLISM	KEGG_ASCORBATE_AND_ALDARATE_METABOLISM	25	-0.349303	-0.965232	0.48218	0.572114	0.999	11959	tags=24%, list=22%, signal=31%
KEGG_BASAL_CELL_CARCINOMA	KEGG_BASAL_CELL_CARCINOMA	55	-0.289607	-0.943085	0.5	0.601494	1	15792	tags=36%, list=29%, signal=51%
KEGG_PENTOSE_AND_GLUCURONATE_INTERCONVERSIONS	KEGG_PENTOSE_AND_GLUCURONATE_INTERCONVERSIONS	28	-0.323532	-0.930184	0.519507	0.617691	1	16839	tags=25%, list=30%, signal=36%
KEGG_REGULATION_OF_ACTIN_CYTOSKELETON	KEGG_REGULATION_OF_ACTIN_CYTOSKELETON	213	-0.24315	-0.92955	0.529897	0.613161	1	15290	tags=30%, list=28%, signal=41%
KEGG_SNARE_INTERACTIONS_IN_VESICULAR_TRANSPORT	KEGG_SNARE_INTERACTIONS_IN_VESICULAR_TRANSPORT	38	-0.282361	-0.929444	0.541339	0.608017	1	23168	tags=45%, list=42%, signal=77%
KEGG_ADHERENS_JUNCTION	KEGG_ADHERENS_JUNCTION	73	-0.27851	-0.929326	0.509054	0.603012	1	17508	tags=36%, list=32%, signal=52%
KEGG_RETINOL_METABOLISM	KEGG_RETINOL_METABOLISM	64	-0.270286	-0.921269	0.536822	0.610666	1	24364	tags=45%, list=44%, signal=81%
KEGG_SPHINGOLIPID_METABOLISM	KEGG_SPHINGOLIPID_METABOLISM	39	-0.278494	-0.919505	0.535211	0.608347	1	17916	tags=33%, list=32%, signal=49%
KEGG_METABOLISM_OF_XENOBIOTICS_BY_CYTOCHROME_P450	KEGG_METABOLISM_OF_XENOBIOTICS_BY_CYTOCHROME_P450	69	-0.286658	-0.915777	0.516765	0.608838	1	25002	tags=41%, list=45%, signal=74%
KEGG_TIGHT_JUNCTION	KEGG_TIGHT_JUNCTION	132	-0.244424	-0.913799	0.579882	0.606953	1	11837	tags=24%, list=21%, signal=31%
KEGG_VIRAL_MYOCARDITIS	KEGG_VIRAL_MYOCARDITIS	68	-0.304054	-0.911868	0.562118	0.604473	1	15744	tags=38%, list=28%, signal=53%
KEGG_WNT_SIGNALING_PATHWAY	KEGG_WNT_SIGNALING_PATHWAY	151	-0.237864	-0.908776	0.549587	0.604181	1	15792	tags=30%, list=29%, signal=43%
KEGG_RNA_DEGRADATION	KEGG_RNA_DEGRADATION	59	-0.284115	-0.904865	0.566	0.605393	1	19185	tags=41%, list=35%, signal=62%
KEGG_BASAL_TRANSCRIPTION_FACTORS	KEGG_BASAL_TRANSCRIPTION_FACTORS	35	-0.300754	-0.887893	0.563601	0.62688	1	17512	tags=43%, list=32%, signal=63%
KEGG_GLYCOSPHINGOLIPID_BIOSYNTHESIS_GANGLIO_SERIES	KEGG_GLYCOSPHINGOLIPID_BIOSYNTHESIS_GANGLIO_SERIES	15	-0.360492	-0.887147	0.571717	0.622932	1	18497	tags=40%, list=33%, signal=60%
KEGG_PROXIMAL_TUBULE_BICARBONATE_RECLAMATION	KEGG_PROXIMAL_TUBULE_BICARBONATE_RECLAMATION	23	-0.300094	-0.883431	0.6139	0.623659	1	5973	tags=17%, list=11%, signal=19%
KEGG_DRUG_METABOLISM_OTHER_ENZYMES	KEGG_DRUG_METABOLISM_OTHER_ENZYMES	51	-0.24679	-0.877331	0.62218	0.628092	1	14014	tags=27%, list=25%, signal=37%
KEGG_PORPHYRIN_AND_CHLOROPHYLL_METABOLISM	KEGG_PORPHYRIN_AND_CHLOROPHYLL_METABOLISM	40	-0.263401	-0.839379	0.688492	0.681121	1	11959	tags=18%, list=22%, signal=22%
KEGG_OTHER_GLYCAN_DEGRADATION	KEGG_OTHER_GLYCAN_DEGRADATION	16	-0.315964	-0.819096	0.680312	0.707592	1	8151	tags=25%, list=15%, signal=29%
KEGG_GLYCOSYLPHOSPHATIDYLINOSITOL_GPI_ANCHOR_BIOSYNTHESIS	KEGG_GLYCOSYLPHOSPHATIDYLINOSITOL_GPI_ANCHOR_BIOSYNTHESIS	25	-0.288115	-0.813897	0.699029	0.710079	1	13983	tags=24%, list=25%, signal=32%
KEGG_DILATED_CARDIOMYOPATHY	KEGG_DILATED_CARDIOMYOPATHY	90	-0.26324	-0.80073	0.665298	0.724696	1	15523	tags=36%, list=28%, signal=49%
KEGG_GLYCOSAMINOGLYCAN_BIOSYNTHESIS_CHONDROITIN_SULFATE	KEGG_GLYCOSAMINOGLYCAN_BIOSYNTHESIS_CHONDROITIN_SULFATE	22	-0.300519	-0.796601	0.640625	0.726199	1	9206	tags=27%, list=17%, signal=33%
KEGG_BETA_ALANINE_METABOLISM	KEGG_BETA_ALANINE_METABOLISM	22	-0.271909	-0.791237	0.744048	0.729073	1	14622	tags=36%, list=26%, signal=49%
KEGG_PURINE_METABOLISM	KEGG_PURINE_METABOLISM	157	-0.201192	-0.786406	0.766284	0.731055	1	15785	tags=26%, list=29%, signal=36%
KEGG_CYTOSOLIC_DNA_SENSING_PATHWAY	KEGG_CYTOSOLIC_DNA_SENSING_PATHWAY	54	-0.234087	-0.777956	0.746535	0.738842	1	8895	tags=17%, list=16%, signal=20%
KEGG_PYRIMIDINE_METABOLISM	KEGG_PYRIMIDINE_METABOLISM	98	-0.214932	-0.747639	0.741617	0.780123	1	20699	tags=37%, list=37%, signal=59%
KEGG_OLFACTORY_TRANSDUCTION	KEGG_OLFACTORY_TRANSDUCTION	386	-0.205361	-0.743719	0.790224	0.780317	1	21593	tags=32%, list=39%, signal=53%
KEGG_N_GLYCAN_BIOSYNTHESIS	KEGG_N_GLYCAN_BIOSYNTHESIS	46	-0.24009	-0.734549	0.772102	0.787837	1	7386	tags=15%, list=13%, signal=18%
KEGG_GLYCOSAMINOGLYCAN_BIOSYNTHESIS_KERATAN_SULFATE	KEGG_GLYCOSAMINOGLYCAN_BIOSYNTHESIS_KERATAN_SULFATE	15	-0.266172	-0.699813	0.798479	0.830992	1	7657	tags=13%, list=14%, signal=15%
KEGG_GLYCOSAMINOGLYCAN_DEGRADATION	KEGG_GLYCOSAMINOGLYCAN_DEGRADATION	21	-0.239637	-0.684869	0.862475	0.844993	1	8254	tags=14%, list=15%, signal=17%
KEGG_STARCH_AND_SUCROSE_METABOLISM	KEGG_STARCH_AND_SUCROSE_METABOLISM	52	-0.190225	-0.660656	0.940239	0.867989	1	8695	tags=13%, list=16%, signal=16%
KEGG_PYRUVATE_METABOLISM	KEGG_PYRUVATE_METABOLISM	40	-0.189206	-0.582955	0.955078	0.938212	1	10420	tags=15%, list=19%, signal=18%
KEGG_HUNTINGTONS_DISEASE	KEGG_HUNTINGTONS_DISEASE	181	-0.163451	-0.567074	0.926692	0.942932	1	19461	tags=26%, list=35%, signal=40%
